# Supplementary material for: Breaking the mold: Study strategies of students who improve their achievement on introductory biology exams
Source: PLoS One. 2023 Jul 3;18(7):e0287313. doi: 10.1371/journal.pone.0287313 (PMC10317239; doi:10.1371/journal.pone.0287313)
Supplement: S2 File — (CSV) [file pone.0287313.s005.csv]

Instructor	Exam1percent	Exam1lettergrade	Exam1_zscore	Exam1_zscoregroup	Exam2percent	Exam2lettergrade	Exam2_zscore	Exam2_zscoregroup	Ex1toEx2_zscorequalchange	Ex1toEx2_zscorequalchange_imp_nonimp	Exam3percent	Exam3lettergrade	Exam3_zscore	Exam3_zscoregroup	Exam4percent	Exam4lettergrade	Exam4_zscore	Exam4_zscoregroup	AverageExams34percent	AverageExams34lettergrade	AverageExams34zscore	AverageExams34zscoregroup	Ex1_Ex34_zscorequalchange	Ex2_Ex34_zscorequalchange	ExamPerformTrajectory_Ex1Ex2_comparedto_Ex1Ex34	ExamPerformTrajectory_Ex1Ex2_comparedto_Ex1Ex34_4groups	ExamPerformTrajectory_Ex1Ex2_comparedto_Ex1Ex34_imp_nonimp	AverageExams234percent	AverageExams234lettergrade	AverageExams234_zscore	AverageExams234_zscoregroup	Ex1_Ex234_zscorechange	Ex1_Ex234_zscorequalchange	D1_primarylanguage	D2_yearatSLU	D3_firstgen	D4_major	D5_preprofessionalplans	D6_timesincelastbioclass	D7_mostadvancedpreviousbio	D8_HSchemsemesters	D9_currentSLUchemcourse	SelfEval_S1_ord	RevGradedWork_S1_ord	OrgTrans_S1_ord	GoalsetPlan_S1_ord	SeekInfo_S1_ord	KeepRecTakeNotes_S1_ord	MonitorUnder_S1_ord
instr1	88	B	0.735077924	3_above_mean	88	B	0.886118196	3_above_mean	MaintainHigh	NonImprove	74	C	0.058028583	3_above_mean	86.25	B	0.741963262	3_above_mean	80.125	B	0.421544269	3_above_mean	MaintainHigh	MaintainHigh	ConsistentHigh	OverallConsistent	NonImprove	82.75	B	0.602503479	3_above_mean	3-->3	MaintainHigh	3	1	2	10	1	1	2	4	2	5	5	3	3	5	5	5
instr1	74	C	-0.261932304	2_below_mean	68	D	-0.369917968	2_below_mean	MaintainLow	NonImprove	78	C	0.318355707	3_above_mean	82.5	B	0.500508799	3_above_mean	80.25	B	0.42986756	3_above_mean	Increase	Increase	LaterGain	OverallGain	Improve	76.16666667	C	0.156872138	3_above_mean	2-->3	Increase	1	3	1	6	1	3	3	1	2	5	4	3	2	5	5	4
instr1	66	D	-0.831652434	2_below_mean	64	D	-0.621125201	2_below_mean	MaintainLow	NonImprove	58	F	-0.983279913	2_below_mean	57.5	F	-1.109187616	1_under_1stdev	57.75	F	-1.068324929	1_under_1stdev	Decrease	Decrease	LaterLoss	OverallLoss	NonImprove	59.83333333	F	-0.94874486	2_below_mean	2-->2	MaintainLow	1	1	2	3	1	3	1	4	3	5	4	4	3	5	5	3
instr1	72	C	-0.404362336	2_below_mean	68	D	-0.369917968	2_below_mean	MaintainLow	NonImprove	56	F	-1.113443475	1_under_1stdev	60	D	-0.948217974	2_below_mean	58	F	-1.051678345	1_under_1stdev	Decrease	Decrease	LaterLoss	OverallLoss	NonImprove	61.33333333	D	-0.847208605	2_below_mean	2-->2	MaintainLow	3	1	2	10	1	1	1	2	2	4	5	4	4	4	4	4
instr1	78	C	0.022927761	3_above_mean	86	B	0.76051458	3_above_mean	MaintainHigh	NonImprove	80	B	0.448519269	3_above_mean	83.75	B	0.58099362	3_above_mean	81.875	B	0.538070351	3_above_mean	MaintainHigh	MaintainHigh	ConsistentHigh	OverallConsistent	NonImprove	83.25	B	0.636348898	3_above_mean	3-->3	MaintainHigh	1	1	2	6	1	1	3	2	2	3	5	4	3	5	5	4
instr1	84	B	0.450217859	3_above_mean	84	B	0.634910963	3_above_mean	MaintainHigh	NonImprove	82	B	0.578682831	3_above_mean	97.5	A	1.466326648	4_over_1stdev	89.75	B	1.062437722	4_over_1stdev	Increase	Increase	LaterGain	OverallGain	Improve	87.83333333	B	0.946598566	3_above_mean	3-->3	MaintainHigh	3	1	1	3	4	3	1	4	3	4	5	4	3	5	5	5
instr1	86	B	0.592647892	3_above_mean	82	B	0.509307347	3_above_mean	MaintainHigh	NonImprove	80	B	0.448519269	3_above_mean	82.5	B	0.500508799	3_above_mean	81.25	B	0.496453893	3_above_mean	MaintainHigh	MaintainHigh	ConsistentHigh	OverallConsistent	NonImprove	81.5	B	0.517889934	3_above_mean	3-->3	MaintainHigh	2	2	2	1	1	1	4	3	2	5	5	4	4	5	4	4
instr1	68	D	-0.689222402	2_below_mean	64	D	-0.621125201	2_below_mean	MaintainLow	NonImprove	56	F	-1.113443475	1_under_1stdev	51.25	F	-1.51161172	1_under_1stdev	53.625	F	-1.342993552	1_under_1stdev	Decrease	Decrease	LaterLoss	OverallLoss	NonImprove	57.08333333	F	-1.134894661	1_under_1stdev	2-->1	Decrease	1	1	1	6	1	2	4	2	2	5	3	2	2	3	4	2
instr1	92	A	1.019937989	4_over_1stdev	86	B	0.76051458	3_above_mean	Decrease	NonImprove	88	B	0.969173517	3_above_mean	91.25	A	1.063902545	4_over_1stdev	89.625	B	1.054114431	4_over_1stdev	MaintainHigh	Increase	TemporaryLoss	OverallNoChange	NonImprove	88.41666667	B	0.986084887	3_above_mean	4-->3	Decrease	1	1	2	10	1	1	2	4	2	5	5	4	4	5	5	5
instr1	90	A	0.877507957	3_above_mean	82	B	0.509307347	3_above_mean	MaintainHigh	NonImprove	72	C	-0.072134979	2_below_mean	68.75	D	-0.384824229	2_below_mean	70.375	C	-0.227672476	2_below_mean	Decrease	Decrease	LaterLoss	OverallLoss	NonImprove	74.25	C	0.027131368	3_above_mean	3-->3	MaintainHigh	1	1	2	4	1	1	2	2	3	5	5	4	4	4	5	3
instr1	58	F	-1.401372565	1_under_1stdev	54	F	-1.249143282	1_under_1stdev	MaintainLow	NonImprove	58	F	-0.983279913	2_below_mean	51.25	F	-1.51161172	1_under_1stdev	54.625	F	-1.276407219	1_under_1stdev	MaintainLow	MaintainLow	ConsistentLow	OverallConsistent	NonImprove	54.41666667	F	-1.315403559	1_under_1stdev	1-->1	MaintainLow	1	2	1	9	3	2	1	2	5	4	4	3	4	4	4	4
instr1	98	A	1.447228087	4_over_1stdev	92	A	1.137325429	4_over_1stdev	MaintainHigh	NonImprove	88	B	0.969173517	3_above_mean	92.5	A	1.144387365	4_over_1stdev	90.25	A	1.095730889	4_over_1stdev	MaintainHigh	MaintainHigh	ConsistentHigh	OverallConsistent	NonImprove	90.83333333	A	1.149671076	4_over_1stdev	4-->4	MaintainHigh	1	1	2	3	1	1	2	4	3	4	4	5	3	5	5	4
instr1	84	B	0.450217859	3_above_mean	66	D	-0.495521584	2_below_mean	Decrease	NonImprove	56	F	-1.113443475	1_under_1stdev	75	C	0.017599875	3_above_mean	65.5	D	-0.552280849	2_below_mean	Decrease	MaintainLow	PersistentLoss	OverallLoss	NonImprove	65.66666667	D	-0.553881647	2_below_mean	3-->2	Decrease	1	1	2	17	4	1	1	1	2	4	4	3	2	3	5	3
instr1	86	B	0.592647892	3_above_mean	92	A	1.137325429	4_over_1stdev	Increase	Improve	86	B	0.839009955	3_above_mean	91.25	A	1.063902545	4_over_1stdev	88.625	B	0.987528098	3_above_mean	MaintainHigh	Decrease	TemporaryGain	OverallNoChange	NonImprove	89.75	B	1.076339336	4_over_1stdev	3-->4	Increase	1	1	2	9	1	1	2	4	2	4	4	4	3	4	5	4
instr1	86	B	0.592647892	3_above_mean	64	D	-0.621125201	2_below_mean	Decrease	NonImprove	88	B	0.969173517	3_above_mean	71.25	C	-0.223854587	2_below_mean	79.625	C	0.388251102	3_above_mean	MaintainHigh	Increase	TemporaryLoss	OverallNoChange	NonImprove	74.41666667	C	0.038413174	3_above_mean	3-->3	MaintainHigh	NA	NA	NA	NA	NA	NA	NA	NA	NA	NA	NA	NA	NA	NA	NA	NA
instr1	88	B	0.735077924	3_above_mean	94	A	1.262929045	4_over_1stdev	Increase	Improve	80	B	0.448519269	3_above_mean	82.5	B	0.500508799	3_above_mean	81.25	B	0.496453893	3_above_mean	MaintainHigh	Decrease	TemporaryGain	OverallNoChange	NonImprove	85.5	B	0.78865328	3_above_mean	3-->3	MaintainHigh	1	1	2	5	1	3	1	4	2	3	5	1	2	4	2	4
instr1	90	A	0.877507957	3_above_mean	92	A	1.137325429	4_over_1stdev	Increase	Improve	88	B	0.969173517	3_above_mean	87.5	B	0.822448082	3_above_mean	87.75	B	0.929265057	3_above_mean	MaintainHigh	Decrease	TemporaryGain	OverallNoChange	NonImprove	89.16666667	B	1.036853014	4_over_1stdev	3-->4	Increase	1	1	2	2	1	1	2	4	2	5	5	4	5	5	5	5
instr1	88	B	0.735077924	3_above_mean	87	B	0.823316388	3_above_mean	MaintainHigh	NonImprove	92	A	1.229500641	4_over_1stdev	95	A	1.305357007	4_over_1stdev	93.5	A	1.312136471	4_over_1stdev	Increase	Increase	LaterGain	OverallGain	Improve	91.33333333	A	1.183516494	4_over_1stdev	3-->4	Increase	1	2	2	2	4	1	4	2	4	4	5	4	4	3	5	3
instr1	68	D	-0.689222402	2_below_mean	36	F	-2.37957583	1_under_1stdev	Decrease	NonImprove	46	F	-1.764261285	1_under_1stdev	41.25	F	-2.155490286	1_under_1stdev	43.625	F	-2.00885688	1_under_1stdev	Decrease	MaintainLow	PersistentLoss	OverallLoss	NonImprove	41.08333333	F	-2.217948048	1_under_1stdev	2-->1	Decrease	1	2	2	9	3	4	1	2	5	5	3	5	2	4	5	4
instr1	90	A	0.877507957	3_above_mean	84	B	0.634910963	3_above_mean	MaintainHigh	NonImprove	84	B	0.708846393	3_above_mean	91.25	A	1.063902545	4_over_1stdev	87.625	B	0.920941765	3_above_mean	MaintainHigh	MaintainHigh	ConsistentHigh	OverallConsistent	NonImprove	86.41666667	B	0.850703214	3_above_mean	3-->3	MaintainHigh	1	1	2	1	1	1	2	2	2	4	4	5	2	5	5	5
instr1	54	F	-1.68623263	1_under_1stdev	52	F	-1.374746899	1_under_1stdev	MaintainLow	NonImprove	50	F	-1.503934161	1_under_1stdev	45	F	-1.914035823	1_under_1stdev	47.5	F	-1.75083484	1_under_1stdev	MaintainLow	MaintainLow	ConsistentLow	OverallConsistent	NonImprove	49	F	-1.682062257	1_under_1stdev	1-->1	MaintainLow	1	1	2	9	4	3	1	2	5	NA	NA	NA	NA	NA	NA	NA
instr1	94	A	1.162368022	4_over_1stdev	90	A	1.011721812	4_over_1stdev	MaintainHigh	NonImprove	98	A	1.619991327	4_over_1stdev	97.5	A	1.466326648	4_over_1stdev	97.75	A	1.595128385	4_over_1stdev	MaintainHigh	MaintainHigh	ConsistentHigh	OverallConsistent	NonImprove	95.16666667	A	1.442998034	4_over_1stdev	4-->4	MaintainHigh	1	1	2	1	1	1	2	4	2	5	5	5	4	5	5	4
instr1	62	D	-1.116512499	1_under_1stdev	78	C	0.258100114	3_above_mean	Increase	Improve	82	B	0.578682831	3_above_mean	72.5	C	-0.143369767	2_below_mean	77.25	C	0.230108562	3_above_mean	Increase	MaintainHigh	PersistentGain	OverallGain	Improve	77.5	C	0.247126587	3_above_mean	1-->3	Increase	1	1	1	16	3	2	1	2	2	3	4	1	5	4	3	2
instr1	78	C	0.022927761	3_above_mean	70	C	-0.244314351	2_below_mean	Decrease	NonImprove	64	D	-0.592789227	2_below_mean	65	D	-0.626278691	2_below_mean	64.5	D	-0.618867182	2_below_mean	Decrease	MaintainLow	PersistentLoss	OverallLoss	NonImprove	66.33333333	D	-0.508754422	2_below_mean	3-->2	Decrease	1	3	3	6	1	1	4	2	2	4	5	5	5	5	3	4
instr1	56	F	-1.543802597	1_under_1stdev	58	F	-0.99793605	2_below_mean	Increase	Improve	66	D	-0.462625665	2_below_mean	53.75	F	-1.350642078	1_under_1stdev	59.875	F	-0.926828971	2_below_mean	Increase	MaintainLow	PersistentGain	OverallGain	Improve	59.25	F	-0.988231182	2_below_mean	1-->2	Increase	1	3	1	1	1	1	5	2	5	4	4	3	3	4	4	3
instr1	78	C	0.022927761	3_above_mean	64	D	-0.621125201	2_below_mean	Decrease	NonImprove	NA	NA	NA	NA	67.5	D	-0.46530905	2_below_mean	67.5	D	-0.419108183	2_below_mean	Decrease	MaintainLow	PersistentLoss	OverallLoss	NonImprove	65.75	D	-0.548240744	2_below_mean	3-->2	Decrease	1	1	2	17	1	1	1	2	2	NA	NA	NA	NA	NA	NA	NA
instr1	94	A	1.162368022	4_over_1stdev	92	A	1.137325429	4_over_1stdev	MaintainHigh	NonImprove	90	A	1.099337079	4_over_1stdev	93.75	A	1.224872186	4_over_1stdev	91.875	A	1.20393368	4_over_1stdev	MaintainHigh	MaintainHigh	ConsistentHigh	OverallConsistent	NonImprove	91.91666667	A	1.223002815	4_over_1stdev	4-->4	MaintainHigh	1	1	2	1	1	1	2	2	2	5	5	5	5	5	5	5
instr1	62	D	-1.116512499	1_under_1stdev	46	F	-1.751557748	1_under_1stdev	MaintainLow	NonImprove	60	D	-0.853116351	2_below_mean	63.75	D	-0.706763512	2_below_mean	61.875	D	-0.793656306	2_below_mean	Increase	Increase	LaterGain	OverallGain	Improve	56.58333333	F	-1.16874008	1_under_1stdev	1-->1	MaintainLow	1	1	2	16	4	3	1	1	5	3	4	4	3	4	3	3
instr1	86	B	0.592647892	3_above_mean	84	B	0.634910963	3_above_mean	MaintainHigh	NonImprove	88	B	0.969173517	3_above_mean	91.25	A	1.063902545	4_over_1stdev	89.625	B	1.054114431	4_over_1stdev	Increase	Increase	LaterGain	OverallGain	Improve	87.75	B	0.940957663	3_above_mean	3-->3	MaintainHigh	1	1	3	1	2	1	2	2	2	5	5	5	4	5	5	5
instr1	64	D	-0.974082467	2_below_mean	64	D	-0.621125201	2_below_mean	MaintainLow	NonImprove	68	D	-0.332462103	2_below_mean	70	C	-0.304339408	2_below_mean	69	D	-0.319228684	2_below_mean	MaintainLow	MaintainLow	ConsistentLow	OverallConsistent	NonImprove	67.33333333	D	-0.441063586	2_below_mean	2-->2	MaintainLow	NA	NA	NA	NA	NA	NA	NA	NA	NA	NA	NA	NA	NA	NA	NA	NA
instr1	92	A	1.019937989	4_over_1stdev	86	B	0.76051458	3_above_mean	Decrease	NonImprove	86	B	0.839009955	3_above_mean	90	A	0.983417724	3_above_mean	88	B	0.94591164	3_above_mean	Decrease	MaintainHigh	PersistentLoss	OverallLoss	NonImprove	87.33333333	B	0.912753147	3_above_mean	4-->3	Decrease	1	1	2	1	1	2	2	4	2	5	5	4	3	5	5	4
instr1	68	D	-0.689222402	2_below_mean	72	C	-0.118710735	2_below_mean	MaintainLow	NonImprove	NA	NA	NA	NA	75	C	0.017599875	3_above_mean	75	C	0.080289313	3_above_mean	Increase	Increase	LaterGain	OverallGain	Improve	73.5	C	-0.02363676	2_below_mean	2-->2	MaintainLow	1	1	1	17	2	2	1	2	2	5	4	3	3	5	5	4
instr1	88	B	0.735077924	3_above_mean	94	A	1.262929045	4_over_1stdev	Increase	Improve	86	B	0.839009955	3_above_mean	87.5	B	0.822448082	3_above_mean	86.75	B	0.862678724	3_above_mean	MaintainHigh	Decrease	TemporaryGain	OverallNoChange	NonImprove	89.16666667	B	1.036853014	4_over_1stdev	3-->4	Increase	1	1	1	6	4	1	3	4	2	5	5	4	4	5	5	4
instr1	86	B	0.592647892	3_above_mean	86	B	0.76051458	3_above_mean	MaintainHigh	NonImprove	90	A	1.099337079	4_over_1stdev	88.75	B	0.902932903	3_above_mean	89.375	B	1.037467848	4_over_1stdev	Increase	Increase	LaterGain	OverallGain	Improve	88.25	B	0.974803081	3_above_mean	3-->3	MaintainHigh	1	1	3	4	2	1	2	4	3	5	5	4	5	5	5	5
instr1	98	A	1.447228087	4_over_1stdev	88	B	0.886118196	3_above_mean	Decrease	NonImprove	86	B	0.839009955	3_above_mean	90	A	0.983417724	3_above_mean	88	B	0.94591164	3_above_mean	Decrease	MaintainHigh	PersistentLoss	OverallLoss	NonImprove	88	B	0.957880372	3_above_mean	4-->3	Decrease	1	1	2	3	4	1	3	4	4	5	5	4	4	5	5	5
instr1	70	C	-0.546792369	2_below_mean	68	D	-0.369917968	2_below_mean	MaintainLow	NonImprove	66	D	-0.462625665	2_below_mean	60	D	-0.948217974	2_below_mean	63	D	-0.718746681	2_below_mean	MaintainLow	MaintainLow	ConsistentLow	OverallConsistent	NonImprove	64.66666667	D	-0.621572483	2_below_mean	2-->2	MaintainLow	3	1	2	16	1	2	2	2	2	4	2	3	5	5	5	3
instr1	58	F	-1.401372565	1_under_1stdev	52	F	-1.374746899	1_under_1stdev	MaintainLow	NonImprove	64	D	-0.592789227	2_below_mean	67.5	D	-0.46530905	2_below_mean	65.75	D	-0.535634266	2_below_mean	Increase	Increase	LaterGain	OverallGain	Improve	61.16666667	D	-0.858490412	2_below_mean	1-->2	Increase	1	1	2	16	4	2	2	4	2	5	5	4	5	5	5	5
instr1	82	B	0.307787827	3_above_mean	70	C	-0.244314351	2_below_mean	Decrease	NonImprove	74	C	0.058028583	3_above_mean	72.5	C	-0.143369767	2_below_mean	73.25	C	-0.03623677	2_below_mean	Decrease	MaintainLow	PersistentLoss	OverallLoss	NonImprove	72.16666667	C	-0.113891208	2_below_mean	3-->2	Decrease	1	2	2	16	3	3	2	4	5	5	5	3	4	4	5	5
instr1	72	C	-0.404362336	2_below_mean	70	C	-0.244314351	2_below_mean	MaintainLow	NonImprove	50	F	-1.503934161	1_under_1stdev	57.5	F	-1.109187616	1_under_1stdev	53.75	F	-1.33467026	1_under_1stdev	Decrease	Decrease	LaterLoss	OverallLoss	NonImprove	59.16666667	F	-0.993872085	2_below_mean	2-->2	MaintainLow	1	1	2	6	1	3	1	2	2	3	3	3	3	4	4	4
instr1	82	B	0.307787827	3_above_mean	82	B	0.509307347	3_above_mean	MaintainHigh	NonImprove	76	C	0.188192145	3_above_mean	83.75	B	0.58099362	3_above_mean	79.875	C	0.404897686	3_above_mean	MaintainHigh	MaintainHigh	ConsistentHigh	OverallConsistent	NonImprove	80.58333333	B	0.45584	3_above_mean	3-->3	MaintainHigh	1	1	1	6	1	1	2	4	2	4	5	5	4	4	5	4
instr1	90	A	0.877507957	3_above_mean	82	B	0.509307347	3_above_mean	MaintainHigh	NonImprove	78	C	0.318355707	3_above_mean	85	B	0.661478441	3_above_mean	81.5	B	0.513100476	3_above_mean	MaintainHigh	MaintainHigh	ConsistentHigh	OverallConsistent	NonImprove	81.66666667	B	0.52917174	3_above_mean	3-->3	MaintainHigh	3	1	1	1	2	2	2	2	2	3	3	2	2	4	2	4
instr1	96	A	1.304798055	4_over_1stdev	96	A	1.388532662	4_over_1stdev	MaintainHigh	NonImprove	98	A	1.619991327	4_over_1stdev	93.75	A	1.224872186	4_over_1stdev	95.875	A	1.470279011	4_over_1stdev	MaintainHigh	MaintainHigh	ConsistentHigh	OverallConsistent	NonImprove	95.91666667	A	1.493766162	4_over_1stdev	4-->4	MaintainHigh	1	1	2	6	1	2	2	2	2	5	5	4	3	5	5	4
instr1	92	A	1.019937989	4_over_1stdev	92	A	1.137325429	4_over_1stdev	MaintainHigh	NonImprove	92	A	1.229500641	4_over_1stdev	92.5	A	1.144387365	4_over_1stdev	92.25	A	1.228903554	4_over_1stdev	MaintainHigh	MaintainHigh	ConsistentHigh	OverallConsistent	NonImprove	92.16666667	A	1.239925524	4_over_1stdev	4-->4	MaintainHigh	1	1	2	1	1	1	2	4	2	5	4	4	4	5	5	5
instr1	60	D	-1.258942532	1_under_1stdev	70	C	-0.244314351	2_below_mean	Increase	Improve	50	F	-1.503934161	1_under_1stdev	60	D	-0.948217974	2_below_mean	55	F	-1.251437344	1_under_1stdev	MaintainLow	Decrease	TemporaryGain	OverallNoChange	NonImprove	60	D	-0.937463054	2_below_mean	1-->2	Increase	NA	NA	NA	NA	NA	NA	NA	NA	NA	4	3	4	3	5	5	2
instr1	88	B	0.735077924	3_above_mean	92	A	1.137325429	4_over_1stdev	Increase	Improve	90	A	1.099337079	4_over_1stdev	85	B	0.661478441	3_above_mean	87.5	B	0.912618473	3_above_mean	MaintainHigh	Decrease	TemporaryGain	OverallNoChange	NonImprove	89	B	1.025571208	4_over_1stdev	3-->4	Increase	1	1	2	1	1	2	2	2	2	4	3	4	5	4	5	3
instr1	94	A	1.162368022	4_over_1stdev	98	A	1.514136278	4_over_1stdev	MaintainHigh	NonImprove	86	B	0.839009955	3_above_mean	95	A	1.305357007	4_over_1stdev	90.5	A	1.112377472	4_over_1stdev	MaintainHigh	MaintainHigh	ConsistentHigh	OverallConsistent	NonImprove	93	A	1.296334555	4_over_1stdev	4-->4	MaintainHigh	2	1	3	4	4	3	1	4	3	5	4	3	2	5	5	4
instr1	98	A	1.447228087	4_over_1stdev	92	A	1.137325429	4_over_1stdev	MaintainHigh	NonImprove	88	B	0.969173517	3_above_mean	91.25	A	1.063902545	4_over_1stdev	89.625	B	1.054114431	4_over_1stdev	MaintainHigh	MaintainHigh	ConsistentHigh	OverallConsistent	NonImprove	90.41666667	A	1.12146656	4_over_1stdev	4-->4	MaintainHigh	1	1	2	1	1	2	2	2	2	5	5	4	5	4	5	4
instr1	92	A	1.019937989	4_over_1stdev	88	B	0.886118196	3_above_mean	Decrease	NonImprove	90	A	1.099337079	4_over_1stdev	92.5	A	1.144387365	4_over_1stdev	91.25	A	1.162317222	4_over_1stdev	MaintainHigh	Increase	TemporaryLoss	OverallNoChange	NonImprove	90.16666667	A	1.104543851	4_over_1stdev	4-->4	MaintainHigh	3	1	2	6	1	2	2	4	2	5	5	5	5	5	5	4
instr1	50	F	-1.971092695	1_under_1stdev	26	F	-3.007593912	1_under_1stdev	MaintainLow	NonImprove	52	F	-1.373770599	1_under_1stdev	41.25	F	-2.155490286	1_under_1stdev	46.625	F	-1.809097882	1_under_1stdev	MaintainLow	MaintainLow	ConsistentLow	OverallConsistent	NonImprove	39.75	F	-2.308202496	1_under_1stdev	1-->1	MaintainLow	1	1	1	1	4	1	2	2	1	2	3	4	4	5	5	4
instr1	76	C	-0.119502271	2_below_mean	60	D	-0.872332433	2_below_mean	MaintainLow	NonImprove	66	D	-0.462625665	2_below_mean	55	F	-1.270157257	1_under_1stdev	60.5	D	-0.885212513	2_below_mean	MaintainLow	MaintainLow	ConsistentLow	OverallConsistent	NonImprove	60.33333333	D	-0.914899442	2_below_mean	2-->2	MaintainLow	1	1	1	1	1	1	2	2	2	5	5	5	5	5	5	5
instr1	96	A	1.304798055	4_over_1stdev	78	C	0.258100114	3_above_mean	Decrease	NonImprove	86	B	0.839009955	3_above_mean	86.25	B	0.741963262	3_above_mean	86.125	B	0.821062266	3_above_mean	Decrease	MaintainHigh	PersistentLoss	OverallLoss	NonImprove	83.41666667	B	0.647630704	3_above_mean	4-->3	Decrease	1	3	2	16	4	3	1	2	5	3	5	3	5	5	5	5
instr1	86	B	0.592647892	3_above_mean	74	C	0.006892881	3_above_mean	MaintainHigh	NonImprove	84	B	0.708846393	3_above_mean	77.5	C	0.178569516	3_above_mean	80.75	B	0.463160727	3_above_mean	MaintainHigh	MaintainHigh	ConsistentHigh	OverallConsistent	NonImprove	78.5	C	0.314817424	3_above_mean	3-->3	MaintainHigh	1	1	2	1	2	1	2	2	2	4	5	4	4	4	4	3
instr1	74	C	-0.261932304	2_below_mean	73	C	-0.055908927	2_below_mean	MaintainLow	NonImprove	80	B	0.448519269	3_above_mean	76.25	C	0.098084696	3_above_mean	78.125	C	0.288371603	3_above_mean	Increase	Increase	LaterGain	OverallGain	Improve	76.41666667	C	0.173794847	3_above_mean	2-->3	Increase	1	1	2	6	1	1	3	2	1	4	3	3	4	5	5	4
instr1	80	B	0.165357794	3_above_mean	72	C	-0.118710735	2_below_mean	Decrease	NonImprove	64	D	-0.592789227	2_below_mean	56.25	F	-1.189672437	1_under_1stdev	60.125	D	-0.910182388	2_below_mean	Decrease	MaintainLow	PersistentLoss	OverallLoss	NonImprove	64.08333333	D	-0.661058805	2_below_mean	3-->2	Decrease	1	1	2	1	1	3	2	2	2	NA	NA	NA	NA	NA	NA	NA
instr1	62	D	-1.116512499	1_under_1stdev	62	D	-0.746728817	2_below_mean	Increase	Improve	50	F	-1.503934161	1_under_1stdev	62.5	D	-0.787248333	2_below_mean	56.25	F	-1.168204428	1_under_1stdev	MaintainLow	Decrease	TemporaryGain	OverallNoChange	NonImprove	58.16666667	F	-1.061562922	1_under_1stdev	1-->1	MaintainLow	1	1	1	5	1	3	1	2	1	4	4	5	3	5	5	5
instr1	78	C	0.022927761	3_above_mean	68	D	-0.369917968	2_below_mean	Decrease	NonImprove	80	B	0.448519269	3_above_mean	77.5	C	0.178569516	3_above_mean	78.75	C	0.329988061	3_above_mean	MaintainHigh	Increase	TemporaryLoss	OverallNoChange	NonImprove	75.16666667	C	0.089181301	3_above_mean	3-->3	MaintainHigh	1	1	2	17	1	3	1	1	2	5	5	4	5	4	5	3
instr1	84	B	0.450217859	3_above_mean	68	D	-0.369917968	2_below_mean	Decrease	NonImprove	70	C	-0.202298541	2_below_mean	75	C	0.017599875	3_above_mean	72.5	C	-0.086176519	2_below_mean	Decrease	MaintainLow	PersistentLoss	OverallLoss	NonImprove	71	C	-0.192863851	2_below_mean	3-->2	Decrease	1	3	2	1	1	2	4	2	4	3	4	3	4	3	3	4
instr1	76	C	-0.119502271	2_below_mean	70	C	-0.244314351	2_below_mean	MaintainLow	NonImprove	60	D	-0.853116351	2_below_mean	61.25	D	-0.867733154	2_below_mean	60.625	D	-0.876889222	2_below_mean	MaintainLow	MaintainLow	ConsistentLow	OverallConsistent	NonImprove	63.75	D	-0.683622417	2_below_mean	2-->2	MaintainLow	1	1	2	4	1	4	1	4	2	3	3	3	3	4	3	3
instr1	92	A	1.019937989	4_over_1stdev	96	A	1.388532662	4_over_1stdev	MaintainHigh	NonImprove	90	A	1.099337079	4_over_1stdev	93.75	A	1.224872186	4_over_1stdev	91.875	A	1.20393368	4_over_1stdev	MaintainHigh	MaintainHigh	ConsistentHigh	OverallConsistent	NonImprove	93.25	A	1.313257264	4_over_1stdev	4-->4	MaintainHigh	3	1	2	1	1	2	2	4	2	4	4	3	3	5	5	4
instr1	82	B	0.307787827	3_above_mean	78	C	0.258100114	3_above_mean	MaintainHigh	NonImprove	82	B	0.578682831	3_above_mean	80	B	0.339539158	3_above_mean	81	B	0.47980731	3_above_mean	MaintainHigh	MaintainHigh	ConsistentHigh	OverallConsistent	NonImprove	80	B	0.416353679	3_above_mean	3-->3	MaintainHigh	1	1	2	3	1	1	2	2	3	4	4	3	3	5	5	4
instr1	74	C	-0.261932304	2_below_mean	68	D	-0.369917968	2_below_mean	MaintainLow	NonImprove	88	B	0.969173517	3_above_mean	73.75	C	-0.062884946	2_below_mean	80.875	B	0.471484018	3_above_mean	Increase	Increase	LaterGain	OverallGain	Improve	76.58333333	C	0.185076653	3_above_mean	2-->3	Increase	1	1	2	9	1	4	1	2	2	3	2	3	3	3	3	3
instr1	62	D	-1.116512499	1_under_1stdev	62	D	-0.746728817	2_below_mean	Increase	Improve	66	D	-0.462625665	2_below_mean	61.25	D	-0.867733154	2_below_mean	63.625	D	-0.677130223	2_below_mean	Increase	MaintainLow	PersistentGain	OverallGain	Improve	63.08333333	D	-0.728749641	2_below_mean	1-->2	Increase	1	1	2	17	1	1	2	2	2	3	3	4	3	5	5	4
instr1	84	B	0.450217859	3_above_mean	84	B	0.634910963	3_above_mean	MaintainHigh	NonImprove	78	C	0.318355707	3_above_mean	91.25	A	1.063902545	4_over_1stdev	84.625	B	0.721182767	3_above_mean	MaintainHigh	MaintainHigh	ConsistentHigh	OverallConsistent	NonImprove	84.41666667	B	0.71532154	3_above_mean	3-->3	MaintainHigh	3	1	2	10	1	1	3	4	2	3	4	3	3	4	4	4
instr1	90	A	0.877507957	3_above_mean	70	C	-0.244314351	2_below_mean	Decrease	NonImprove	88	B	0.969173517	3_above_mean	75	C	0.017599875	3_above_mean	81.5	B	0.513100476	3_above_mean	MaintainHigh	Increase	TemporaryLoss	OverallNoChange	NonImprove	77.66666667	C	0.258408393	3_above_mean	3-->3	MaintainHigh	1	1	2	1	1	3	3	2	1	5	5	4	5	5	5	5
instr1	50	F	-1.971092695	1_under_1stdev	56	F	-1.123539666	1_under_1stdev	MaintainLow	NonImprove	54	F	-1.243607037	1_under_1stdev	58.75	F	-1.028702795	1_under_1stdev	56.375	F	-1.159881136	1_under_1stdev	MaintainLow	MaintainLow	ConsistentLow	OverallConsistent	NonImprove	56.25	F	-1.191303692	1_under_1stdev	1-->1	MaintainLow	NA	NA	NA	NA	NA	NA	NA	NA	NA	4	4	4	4	3	3	3
instr1	54	F	-1.68623263	1_under_1stdev	44	F	-1.877161364	1_under_1stdev	MaintainLow	NonImprove	46	F	-1.764261285	1_under_1stdev	47.5	F	-1.753066182	1_under_1stdev	46.75	F	-1.80077459	1_under_1stdev	MaintainLow	MaintainLow	ConsistentLow	OverallConsistent	NonImprove	45.83333333	F	-1.896416573	1_under_1stdev	1-->1	MaintainLow	3	1	2	1	1	1	2	2	2	5	3	4	3	5	5	3
instr1	82	B	0.307787827	3_above_mean	78	C	0.258100114	3_above_mean	MaintainHigh	NonImprove	74	C	0.058028583	3_above_mean	71.25	C	-0.223854587	2_below_mean	72.625	C	-0.077853228	2_below_mean	Decrease	Decrease	LaterLoss	OverallLoss	NonImprove	74.41666667	C	0.038413174	3_above_mean	3-->3	MaintainHigh	1	1	2	6	1	1	2	4	2	3	4	4	4	2	2	3
instr1	52	F	-1.828662662	1_under_1stdev	56	F	-1.123539666	1_under_1stdev	MaintainLow	NonImprove	58	F	-0.983279913	2_below_mean	60	D	-0.948217974	2_below_mean	59	F	-0.985092013	2_below_mean	Increase	Increase	LaterGain	OverallGain	Improve	58	F	-1.072844728	1_under_1stdev	1-->1	MaintainLow	3	1	2	1	1	3	1	2	1	NA	NA	NA	NA	NA	NA	NA
instr1	40	F	-2.683242858	1_under_1stdev	54	F	-1.249143282	1_under_1stdev	MaintainLow	NonImprove	46	F	-1.764261285	1_under_1stdev	40	F	-2.235975106	1_under_1stdev	43	F	-2.050473338	1_under_1stdev	MaintainLow	MaintainLow	ConsistentLow	OverallConsistent	NonImprove	46.66666667	F	-1.840007543	1_under_1stdev	1-->1	MaintainLow	NA	NA	NA	NA	NA	NA	NA	NA	NA	4	2	2	4	3	3	3
instr1	96	A	1.304798055	4_over_1stdev	90	A	1.011721812	4_over_1stdev	MaintainHigh	NonImprove	94	A	1.359664203	4_over_1stdev	86.25	B	0.741963262	3_above_mean	90.125	A	1.087407597	4_over_1stdev	MaintainHigh	MaintainHigh	ConsistentHigh	OverallConsistent	NonImprove	90.08333333	A	1.098902948	4_over_1stdev	4-->4	MaintainHigh	3	1	2	6	1	2	2	4	2	NA	NA	NA	NA	NA	NA	NA
instr1	70	C	-0.546792369	2_below_mean	76	C	0.132496498	3_above_mean	Increase	Improve	50	F	-1.503934161	1_under_1stdev	68.75	D	-0.384824229	2_below_mean	59.375	F	-0.960122138	2_below_mean	MaintainLow	Decrease	TemporaryGain	OverallNoChange	NonImprove	64.91666667	D	-0.604649774	2_below_mean	2-->2	MaintainLow	3	1	2	16	1	1	4	2	3	4	5	3	4	4	5	3
instr1	54	F	-1.68623263	1_under_1stdev	46	F	-1.751557748	1_under_1stdev	MaintainLow	NonImprove	44	F	-1.894424847	1_under_1stdev	40	F	-2.235975106	1_under_1stdev	42	F	-2.117059671	1_under_1stdev	MaintainLow	MaintainLow	ConsistentLow	OverallConsistent	NonImprove	43.33333333	F	-2.065643665	1_under_1stdev	1-->1	MaintainLow	1	1	2	5	3	3	1	2	5	5	5	4	5	5	5	5
instr1	62	D	-1.116512499	1_under_1stdev	56	F	-1.123539666	1_under_1stdev	MaintainLow	NonImprove	58	F	-0.983279913	2_below_mean	55	F	-1.270157257	1_under_1stdev	56.5	F	-1.151557845	1_under_1stdev	MaintainLow	MaintainLow	ConsistentLow	OverallConsistent	NonImprove	56.33333333	F	-1.185662789	1_under_1stdev	1-->1	MaintainLow	1	2	2	16	1	1	1	2	5	4	3	4	3	4	5	4
instr1	80	B	0.165357794	3_above_mean	88	B	0.886118196	3_above_mean	MaintainHigh	NonImprove	90	A	1.099337079	4_over_1stdev	85	B	0.661478441	3_above_mean	87.5	B	0.912618473	3_above_mean	MaintainHigh	MaintainHigh	ConsistentHigh	OverallConsistent	NonImprove	87.66666667	B	0.93531676	3_above_mean	3-->3	MaintainHigh	NA	NA	NA	NA	NA	NA	NA	NA	NA	5	5	4	4	4	5	4
instr1	76	C	-0.119502271	2_below_mean	66	D	-0.495521584	2_below_mean	MaintainLow	NonImprove	76	C	0.188192145	3_above_mean	86.25	B	0.741963262	3_above_mean	81.125	B	0.488130602	3_above_mean	Increase	Increase	LaterGain	OverallGain	Improve	76.08333333	C	0.151231235	3_above_mean	2-->3	Increase	1	2	2	9	1	1	4	1	2	5	4	4	3	5	5	3
instr1	52	F	-1.828662662	1_under_1stdev	30	F	-2.756386679	1_under_1stdev	MaintainLow	NonImprove	46	F	-1.764261285	1_under_1stdev	35	F	-2.557914389	1_under_1stdev	40.5	F	-2.21693917	1_under_1stdev	MaintainLow	MaintainLow	ConsistentLow	OverallConsistent	NonImprove	37	F	-2.494352297	1_under_1stdev	1-->1	MaintainLow	NA	NA	NA	NA	NA	NA	NA	NA	NA	NA	NA	NA	NA	NA	NA	NA
instr1	86	B	0.592647892	3_above_mean	88	B	0.886118196	3_above_mean	MaintainHigh	NonImprove	84	B	0.708846393	3_above_mean	86.25	B	0.741963262	3_above_mean	85.125	B	0.754475933	3_above_mean	MaintainHigh	MaintainHigh	ConsistentHigh	OverallConsistent	NonImprove	86.08333333	B	0.828139601	3_above_mean	3-->3	MaintainHigh	2	2	2	8	1	1	2	4	4	4	5	4	4	4	4	4
instr1	64	D	-0.974082467	2_below_mean	72	C	-0.118710735	2_below_mean	MaintainLow	NonImprove	64	D	-0.592789227	2_below_mean	66.25	D	-0.545793871	2_below_mean	65.125	D	-0.577250724	2_below_mean	MaintainLow	MaintainLow	ConsistentLow	OverallConsistent	NonImprove	67.41666667	D	-0.435422683	2_below_mean	2-->2	MaintainLow	1	1	2	17	2	3	1	3	2	3	4	4	2	3	5	4
instr1	90	A	0.877507957	3_above_mean	86	B	0.76051458	3_above_mean	MaintainHigh	NonImprove	88	B	0.969173517	3_above_mean	90	A	0.983417724	3_above_mean	89	B	1.012497973	4_over_1stdev	Increase	Increase	LaterGain	OverallGain	Improve	88	B	0.957880372	3_above_mean	3-->3	MaintainHigh	1	1	2	1	1	2	2	4	2	4	5	2	2	5	5	3
instr1	74	C	-0.261932304	2_below_mean	56	F	-1.123539666	1_under_1stdev	Decrease	NonImprove	50	F	-1.503934161	1_under_1stdev	58.75	F	-1.028702795	1_under_1stdev	54.375	F	-1.293053802	1_under_1stdev	Decrease	MaintainLow	PersistentLoss	OverallLoss	NonImprove	54.91666667	F	-1.281558141	1_under_1stdev	2-->1	Decrease	1	2	2	5	4	2	3	1	5	4	5	5	5	5	5	4
instr1	68	D	-0.689222402	2_below_mean	58	F	-0.99793605	2_below_mean	MaintainLow	NonImprove	62	D	-0.722952789	2_below_mean	70	C	-0.304339408	2_below_mean	66	D	-0.518987683	2_below_mean	MaintainLow	MaintainLow	ConsistentLow	OverallConsistent	NonImprove	63.33333333	D	-0.711826932	2_below_mean	2-->2	MaintainLow	3	1	2	2	1	1	2	4	2	5	5	5	5	5	5	5
instr1	82	B	0.307787827	3_above_mean	64	D	-0.621125201	2_below_mean	Decrease	NonImprove	72	C	-0.072134979	2_below_mean	71.25	C	-0.223854587	2_below_mean	71.625	C	-0.14443956	2_below_mean	Decrease	MaintainLow	PersistentLoss	OverallLoss	NonImprove	69.08333333	D	-0.322604621	2_below_mean	3-->2	Decrease	1	1	2	9	3	1	2	2	5	5	4	5	4	5	5	5
instr1	90	A	0.877507957	3_above_mean	96	A	1.388532662	4_over_1stdev	Increase	Improve	84	B	0.708846393	3_above_mean	90	A	0.983417724	3_above_mean	87	B	0.879325307	3_above_mean	MaintainHigh	Decrease	TemporaryGain	OverallNoChange	NonImprove	90	A	1.093262045	4_over_1stdev	3-->4	Increase	1	1	2	1	1	1	3	2	2	5	4	4	5	5	5	5
instr1	90	A	0.877507957	3_above_mean	86	B	0.76051458	3_above_mean	MaintainHigh	NonImprove	88	B	0.969173517	3_above_mean	80	B	0.339539158	3_above_mean	84	B	0.679566309	3_above_mean	MaintainHigh	MaintainHigh	ConsistentHigh	OverallConsistent	NonImprove	84.66666667	B	0.73224425	3_above_mean	3-->3	MaintainHigh	1	1	1	4	4	1	2	3	3	4	4	3	3	4	5	5
instr1	64	D	-0.974082467	2_below_mean	62	D	-0.746728817	2_below_mean	MaintainLow	NonImprove	64	D	-0.592789227	2_below_mean	57.5	F	-1.109187616	1_under_1stdev	60.75	D	-0.86856593	2_below_mean	MaintainLow	MaintainLow	ConsistentLow	OverallConsistent	NonImprove	61.16666667	D	-0.858490412	2_below_mean	2-->2	MaintainLow	1	1	2	10	1	1	2	2	2	2	5	1	2	5	5	3
instr1	86	B	0.592647892	3_above_mean	76	C	0.132496498	3_above_mean	MaintainHigh	NonImprove	90	A	1.099337079	4_over_1stdev	80	B	0.339539158	3_above_mean	85	B	0.746152641	3_above_mean	MaintainHigh	MaintainHigh	ConsistentHigh	OverallConsistent	NonImprove	82	B	0.551735352	3_above_mean	3-->3	MaintainHigh	1	1	2	10	1	1	2	4	2	NA	NA	NA	NA	NA	NA	NA
instr1	54	F	-1.68623263	1_under_1stdev	58	F	-0.99793605	2_below_mean	Increase	Improve	44	F	-1.894424847	1_under_1stdev	43.75	F	-1.994520644	1_under_1stdev	43.875	F	-1.992210297	1_under_1stdev	MaintainLow	Decrease	TemporaryGain	OverallNoChange	NonImprove	48.58333333	F	-1.710266773	1_under_1stdev	1-->1	MaintainLow	1	3	1	8	4	4	1	1	5	4	4	2	3	5	5	5
instr1	78	C	0.022927761	3_above_mean	72	C	-0.118710735	2_below_mean	Decrease	NonImprove	64	D	-0.592789227	2_below_mean	77.5	C	0.178569516	3_above_mean	70.75	C	-0.202702602	2_below_mean	Decrease	MaintainLow	PersistentLoss	OverallLoss	NonImprove	71.16666667	C	-0.181582045	2_below_mean	3-->2	Decrease	NA	NA	NA	NA	NA	NA	NA	NA	NA	3	3	4	3	4	5	3
instr1	64	D	-0.974082467	2_below_mean	60	D	-0.872332433	2_below_mean	MaintainLow	NonImprove	72	C	-0.072134979	2_below_mean	58.75	F	-1.028702795	1_under_1stdev	65.375	D	-0.560604141	2_below_mean	MaintainLow	MaintainLow	ConsistentLow	OverallConsistent	NonImprove	63.58333333	D	-0.694904223	2_below_mean	2-->2	MaintainLow	NA	NA	NA	NA	NA	NA	NA	NA	NA	NA	NA	NA	NA	NA	NA	NA
instr1	74	C	-0.261932304	2_below_mean	80	B	0.383703731	3_above_mean	Increase	Improve	60	D	-0.853116351	2_below_mean	60	D	-0.948217974	2_below_mean	60	D	-0.91850568	2_below_mean	MaintainLow	Decrease	TemporaryGain	OverallNoChange	NonImprove	66.66666667	D	-0.48619081	2_below_mean	2-->2	MaintainLow	1	1	2	3	1	2	2	4	3	4	5	3	3	4	4	4
instr1	70	C	-0.546792369	2_below_mean	64	D	-0.621125201	2_below_mean	MaintainLow	NonImprove	80	B	0.448519269	3_above_mean	78.75	C	0.259054337	3_above_mean	79.375	C	0.371604519	3_above_mean	Increase	Increase	LaterGain	OverallGain	Improve	74.25	C	0.027131368	3_above_mean	2-->3	Increase	1	1	2	10	3	3	1	2	2	5	4	3	4	4	4	3
instr1	96	A	1.304798055	4_over_1stdev	94	A	1.262929045	4_over_1stdev	MaintainHigh	NonImprove	96	A	1.489827765	4_over_1stdev	96.25	A	1.385841828	4_over_1stdev	96.125	A	1.486925594	4_over_1stdev	MaintainHigh	MaintainHigh	ConsistentHigh	OverallConsistent	NonImprove	95.41666667	A	1.459920744	4_over_1stdev	4-->4	MaintainHigh	1	1	2	4	1	1	2	4	3	4	5	2	1	5	3	5
instr1	72	C	-0.404362336	2_below_mean	76	C	0.132496498	3_above_mean	Increase	Improve	62	D	-0.722952789	2_below_mean	77.5	C	0.178569516	3_above_mean	69.75	D	-0.269288935	2_below_mean	MaintainLow	Decrease	TemporaryGain	OverallNoChange	NonImprove	71.83333333	C	-0.136454821	2_below_mean	2-->2	MaintainLow	1	1	2	3	1	2	2	2	3	5	4	3	2	5	5	3
instr1	56	F	-1.543802597	1_under_1stdev	44	F	-1.877161364	1_under_1stdev	MaintainLow	NonImprove	28	F	-2.935733342	1_under_1stdev	46.25	F	-1.833551003	1_under_1stdev	37.125	F	-2.441668044	1_under_1stdev	MaintainLow	MaintainLow	ConsistentLow	OverallConsistent	NonImprove	39.41666667	F	-2.330766109	1_under_1stdev	1-->1	MaintainLow	1	1	1	17	3	1	2	2	5	5	4	4	3	2	4	3
instr1	82	B	0.307787827	3_above_mean	62	D	-0.746728817	2_below_mean	Decrease	NonImprove	74	C	0.058028583	3_above_mean	65	D	-0.626278691	2_below_mean	69.5	D	-0.285935518	2_below_mean	Decrease	MaintainLow	PersistentLoss	OverallLoss	NonImprove	67	D	-0.463627198	2_below_mean	3-->2	Decrease	1	3	2	1	1	1	1	2	5	5	5	4	3	5	5	4
instr1	76	C	-0.119502271	2_below_mean	78	C	0.258100114	3_above_mean	Increase	Improve	66	D	-0.462625665	2_below_mean	72.5	C	-0.143369767	2_below_mean	69.25	D	-0.302582101	2_below_mean	MaintainLow	Decrease	TemporaryGain	OverallNoChange	NonImprove	72.16666667	C	-0.113891208	2_below_mean	2-->2	MaintainLow	1	1	2	1	1	1	2	1	2	4	4	4	4	4	5	4
instr1	96	A	1.304798055	4_over_1stdev	93	A	1.200127237	4_over_1stdev	MaintainHigh	NonImprove	100	A	1.750154889	4_over_1stdev	93.75	A	1.224872186	4_over_1stdev	96.875	A	1.536865344	4_over_1stdev	MaintainHigh	MaintainHigh	ConsistentHigh	OverallConsistent	NonImprove	95.58333333	A	1.47120255	4_over_1stdev	4-->4	MaintainHigh	1	1	2	1	1	1	4	2	2	4	4	4	3	4	5	4
instr1	86	B	0.592647892	3_above_mean	74	C	0.006892881	3_above_mean	MaintainHigh	NonImprove	86	B	0.839009955	3_above_mean	80	B	0.339539158	3_above_mean	83	B	0.612979976	3_above_mean	MaintainHigh	MaintainHigh	ConsistentHigh	OverallConsistent	NonImprove	80	B	0.416353679	3_above_mean	3-->3	MaintainHigh	1	1	2	17	4	2	2	2	5	4	5	5	4	4	5	4
instr1	80	B	0.165357794	3_above_mean	84	B	0.634910963	3_above_mean	MaintainHigh	NonImprove	78	C	0.318355707	3_above_mean	82.5	B	0.500508799	3_above_mean	80.25	B	0.42986756	3_above_mean	MaintainHigh	MaintainHigh	ConsistentHigh	OverallConsistent	NonImprove	81.5	B	0.517889934	3_above_mean	3-->3	MaintainHigh	1	1	2	1	1	2	2	4	2	4	4	3	4	4	5	3
instr1	70	C	-0.546792369	2_below_mean	52	F	-1.374746899	1_under_1stdev	Decrease	NonImprove	68	D	-0.332462103	2_below_mean	66.25	D	-0.545793871	2_below_mean	67.125	D	-0.444078058	2_below_mean	MaintainLow	Increase	TemporaryLoss	OverallNoChange	NonImprove	62.08333333	D	-0.796440478	2_below_mean	2-->2	MaintainLow	1	1	2	1	2	1	2	2	2	4	5	3	3	4	5	3
instr1	80	B	0.165357794	3_above_mean	74	C	0.006892881	3_above_mean	MaintainHigh	NonImprove	72	C	-0.072134979	2_below_mean	68.75	D	-0.384824229	2_below_mean	70.375	C	-0.227672476	2_below_mean	Decrease	Decrease	LaterLoss	OverallLoss	NonImprove	71.58333333	C	-0.15337753	2_below_mean	3-->2	Decrease	3	1	1	17	4	1	2	2	2	5	5	5	5	5	5	5
instr1	56	F	-1.543802597	1_under_1stdev	52	F	-1.374746899	1_under_1stdev	MaintainLow	NonImprove	68	D	-0.332462103	2_below_mean	57.5	F	-1.109187616	1_under_1stdev	62.75	D	-0.735393264	2_below_mean	Increase	Increase	LaterGain	OverallGain	Improve	59.16666667	F	-0.993872085	2_below_mean	1-->2	Increase	1	3	3	10	1	1	4	2	4	1	3	4	3	2	3	5
instr1	74	C	-0.261932304	2_below_mean	74	C	0.006892881	3_above_mean	Increase	Improve	88	B	0.969173517	3_above_mean	76.25	C	0.098084696	3_above_mean	82.125	B	0.554716934	3_above_mean	Increase	MaintainHigh	PersistentGain	OverallGain	Improve	79.41666667	C	0.376867357	3_above_mean	2-->3	Increase	1	1	2	13	3	2	1	2	2	3	5	4	2	5	5	4
instr1	60	D	-1.258942532	1_under_1stdev	64	D	-0.621125201	2_below_mean	Increase	Improve	60	D	-0.853116351	2_below_mean	58.75	F	-1.028702795	1_under_1stdev	59.375	F	-0.960122138	2_below_mean	Increase	MaintainLow	PersistentGain	OverallGain	Improve	60.91666667	D	-0.875413121	2_below_mean	1-->2	Increase	1	1	1	6	1	3	1	2	2	5	5	5	4	5	5	5
instr1	88	B	0.735077924	3_above_mean	92	A	1.137325429	4_over_1stdev	Increase	Improve	92	A	1.229500641	4_over_1stdev	95	A	1.305357007	4_over_1stdev	93.5	A	1.312136471	4_over_1stdev	Increase	MaintainHigh	PersistentGain	OverallGain	Improve	93	A	1.296334555	4_over_1stdev	3-->4	Increase	1	1	2	3	1	1	2	2	3	5	5	4	5	4	5	5
instr1	58	F	-1.401372565	1_under_1stdev	58	F	-0.99793605	2_below_mean	Increase	Improve	40	F	-2.15475197	1_under_1stdev	55	F	-1.270157257	1_under_1stdev	47.5	F	-1.75083484	1_under_1stdev	MaintainLow	Decrease	TemporaryGain	OverallNoChange	NonImprove	51	F	-1.546680584	1_under_1stdev	1-->1	MaintainLow	1	1	2	1	3	2	1	2	1	NA	NA	NA	NA	NA	NA	NA
instr1	84	B	0.450217859	3_above_mean	76	C	0.132496498	3_above_mean	MaintainHigh	NonImprove	76	C	0.188192145	3_above_mean	85	B	0.661478441	3_above_mean	80.5	B	0.446514144	3_above_mean	MaintainHigh	MaintainHigh	ConsistentHigh	OverallConsistent	NonImprove	79	C	0.348662842	3_above_mean	3-->3	MaintainHigh	1	1	1	3	1	3	2	4	3	5	5	4	3	5	5	4
instr1	66	D	-0.831652434	2_below_mean	52	F	-1.374746899	1_under_1stdev	Decrease	NonImprove	42	F	-2.024588409	1_under_1stdev	57.5	F	-1.109187616	1_under_1stdev	49.75	F	-1.601015591	1_under_1stdev	Decrease	MaintainLow	PersistentLoss	OverallLoss	NonImprove	50.5	F	-1.580526002	1_under_1stdev	2-->1	Decrease	3	2	1	14	1	1	5	1	2	3	3	3	3	3	5	4
instr1	68	D	-0.689222402	2_below_mean	42	F	-2.002764981	1_under_1stdev	Decrease	NonImprove	56	F	-1.113443475	1_under_1stdev	46.25	F	-1.833551003	1_under_1stdev	51.125	F	-1.509459384	1_under_1stdev	Decrease	MaintainLow	PersistentLoss	OverallLoss	NonImprove	48.08333333	F	-1.744112191	1_under_1stdev	2-->1	Decrease	1	1	2	1	1	4	1	2	1	4	3	4	2	5	5	4
instr1	88	B	0.735077924	3_above_mean	90	A	1.011721812	4_over_1stdev	Increase	Improve	66	D	-0.462625665	2_below_mean	81.25	B	0.420023979	3_above_mean	73.625	C	-0.011266895	2_below_mean	Decrease	Decrease	LaterLoss	OverallLoss	NonImprove	79.08333333	C	0.354303745	3_above_mean	3-->3	MaintainHigh	1	1	1	2	1	3	1	4	2	3	2	2	1	5	5	2
instr1	76	C	-0.119502271	2_below_mean	82	B	0.509307347	3_above_mean	Increase	Improve	82	B	0.578682831	3_above_mean	68.75	D	-0.384824229	2_below_mean	75.375	C	0.105259188	3_above_mean	Increase	MaintainHigh	PersistentGain	OverallGain	Improve	77.58333333	C	0.25276749	3_above_mean	2-->3	Increase	3	1	2	5	1	3	1	4	2	4	3	2	2	5	5	3
instr1	80	B	0.165357794	3_above_mean	78	C	0.258100114	3_above_mean	MaintainHigh	NonImprove	52	F	-1.373770599	1_under_1stdev	57.5	F	-1.109187616	1_under_1stdev	54.75	F	-1.268083927	1_under_1stdev	Decrease	Decrease	LaterLoss	OverallLoss	NonImprove	62.5	D	-0.768235963	2_below_mean	3-->2	Decrease	1	1	2	1	1	1	3	2	2	4	5	5	3	5	5	4
instr1	92	A	1.019937989	4_over_1stdev	84	B	0.634910963	3_above_mean	Decrease	NonImprove	80	B	0.448519269	3_above_mean	78.75	C	0.259054337	3_above_mean	79.375	C	0.371604519	3_above_mean	Decrease	MaintainHigh	PersistentLoss	OverallLoss	NonImprove	80.91666667	B	0.478403612	3_above_mean	4-->3	Decrease	1	1	3	17	2	3	1	2	2	4	4	3	3	4	4	3
instr1	90	A	0.877507957	3_above_mean	94	A	1.262929045	4_over_1stdev	Increase	Improve	92	A	1.229500641	4_over_1stdev	91.25	A	1.063902545	4_over_1stdev	91.625	A	1.187287096	4_over_1stdev	Increase	MaintainHigh	PersistentGain	OverallGain	Improve	92.41666667	A	1.256848234	4_over_1stdev	3-->4	Increase	1	1	2	6	1	2	2	4	2	5	5	5	2	4	5	5
instr1	90	A	0.877507957	3_above_mean	78	C	0.258100114	3_above_mean	MaintainHigh	NonImprove	70	C	-0.202298541	2_below_mean	80	B	0.339539158	3_above_mean	75	C	0.080289313	3_above_mean	MaintainHigh	MaintainHigh	ConsistentHigh	OverallConsistent	NonImprove	76	C	0.145590332	3_above_mean	3-->3	MaintainHigh	1	1	2	4	1	1	2	4	3	5	4	4	4	5	5	3
instr1	76	C	-0.119502271	2_below_mean	80	B	0.383703731	3_above_mean	Increase	Improve	66	D	-0.462625665	2_below_mean	65	D	-0.626278691	2_below_mean	65.5	D	-0.552280849	2_below_mean	MaintainLow	Decrease	TemporaryGain	OverallNoChange	NonImprove	70.33333333	C	-0.237991076	2_below_mean	2-->2	MaintainLow	1	1	2	1	1	2	2	2	2	3	4	3	4	4	4	3
instr1	82	B	0.307787827	3_above_mean	64	D	-0.621125201	2_below_mean	Decrease	NonImprove	72	C	-0.072134979	2_below_mean	65	D	-0.626278691	2_below_mean	68.5	D	-0.352521851	2_below_mean	Decrease	MaintainLow	PersistentLoss	OverallLoss	NonImprove	67	D	-0.463627198	2_below_mean	3-->2	Decrease	1	1	2	1	1	3	3	2	2	5	5	5	5	5	5	4
instr1	74	C	-0.261932304	2_below_mean	60	D	-0.872332433	2_below_mean	MaintainLow	NonImprove	70	C	-0.202298541	2_below_mean	68.75	D	-0.384824229	2_below_mean	69.375	D	-0.294258809	2_below_mean	MaintainLow	MaintainLow	ConsistentLow	OverallConsistent	NonImprove	66.25	D	-0.514395325	2_below_mean	2-->2	MaintainLow	1	1	2	5	4	1	3	2	5	4	5	5	4	5	5	4
instr1	88	B	0.735077924	3_above_mean	100	A	1.639739894	4_over_1stdev	Increase	Improve	98	A	1.619991327	4_over_1stdev	85	B	0.661478441	3_above_mean	91.5	A	1.178963805	4_over_1stdev	Increase	MaintainHigh	PersistentGain	OverallGain	Improve	94.33333333	A	1.386589004	4_over_1stdev	3-->4	Increase	1	1	2	16	1	1	2	2	2	5	5	5	5	5	5	5
instr1	88	B	0.735077924	3_above_mean	88	B	0.886118196	3_above_mean	MaintainHigh	NonImprove	88	B	0.969173517	3_above_mean	90	A	0.983417724	3_above_mean	89	B	1.012497973	4_over_1stdev	Increase	Increase	LaterGain	OverallGain	Improve	88.66666667	B	1.003007596	4_over_1stdev	3-->4	Increase	NA	NA	NA	NA	NA	NA	NA	NA	NA	3	1	2	1	4	5	4
instr1	90	A	0.877507957	3_above_mean	88	B	0.886118196	3_above_mean	MaintainHigh	NonImprove	94	A	1.359664203	4_over_1stdev	95	A	1.305357007	4_over_1stdev	94.5	A	1.378722803	4_over_1stdev	Increase	Increase	LaterGain	OverallGain	Improve	92.33333333	A	1.251207331	4_over_1stdev	3-->4	Increase	1	1	2	10	1	1	2	4	2	4	5	4	3	5	5	4
instr1	92	A	1.019937989	4_over_1stdev	80	B	0.383703731	3_above_mean	Decrease	NonImprove	86	B	0.839009955	3_above_mean	70	C	-0.304339408	2_below_mean	78	C	0.280048311	3_above_mean	Decrease	MaintainHigh	PersistentLoss	OverallLoss	NonImprove	78.66666667	C	0.32609923	3_above_mean	4-->3	Decrease	1	2	2	9	1	1	1	2	2	5	4	4	4	5	5	5
instr1	74	C	-0.261932304	2_below_mean	68	D	-0.369917968	2_below_mean	MaintainLow	NonImprove	64	D	-0.592789227	2_below_mean	75	C	0.017599875	3_above_mean	69.5	D	-0.285935518	2_below_mean	MaintainLow	MaintainLow	ConsistentLow	OverallConsistent	NonImprove	69	D	-0.328245525	2_below_mean	2-->2	MaintainLow	1	1	2	13	1	3	1	2	2	4	4	2	2	4	3	3
instr1	50	F	-1.971092695	1_under_1stdev	48	F	-1.625954132	1_under_1stdev	MaintainLow	NonImprove	48	F	-1.634097723	1_under_1stdev	46.25	F	-1.833551003	1_under_1stdev	47.125	F	-1.775804715	1_under_1stdev	MaintainLow	MaintainLow	ConsistentLow	OverallConsistent	NonImprove	47.41666667	F	-1.789239415	1_under_1stdev	1-->1	MaintainLow	3	1	1	2	1	1	2	2	2	NA	NA	NA	NA	NA	NA	NA
instr1	96	A	1.304798055	4_over_1stdev	90	A	1.011721812	4_over_1stdev	MaintainHigh	NonImprove	96	A	1.489827765	4_over_1stdev	93.75	A	1.224872186	4_over_1stdev	94.875	A	1.403692678	4_over_1stdev	MaintainHigh	MaintainHigh	ConsistentHigh	OverallConsistent	NonImprove	93.25	A	1.313257264	4_over_1stdev	4-->4	MaintainHigh	1	1	2	1	1	2	2	3	2	5	5	5	3	5	5	5
instr1	74	C	-0.261932304	2_below_mean	66	D	-0.495521584	2_below_mean	MaintainLow	NonImprove	52	F	-1.373770599	1_under_1stdev	62.5	D	-0.787248333	2_below_mean	57.25	F	-1.101618095	1_under_1stdev	Decrease	Decrease	LaterLoss	OverallLoss	NonImprove	60.16666667	D	-0.926181248	2_below_mean	2-->2	MaintainLow	1	2	2	9	3	3	1	2	5	4	4	2	5	4	5	5
instr1	82	B	0.307787827	3_above_mean	82	B	0.509307347	3_above_mean	MaintainHigh	NonImprove	78	C	0.318355707	3_above_mean	85	B	0.661478441	3_above_mean	81.5	B	0.513100476	3_above_mean	MaintainHigh	MaintainHigh	ConsistentHigh	OverallConsistent	NonImprove	81.66666667	B	0.52917174	3_above_mean	3-->3	MaintainHigh	1	1	2	1	1	1	2	3	2	5	4	4	4	5	5	3
instr1	54	F	-1.68623263	1_under_1stdev	54	F	-1.249143282	1_under_1stdev	MaintainLow	NonImprove	58	F	-0.983279913	2_below_mean	56.25	F	-1.189672437	1_under_1stdev	57.125	F	-1.109941387	1_under_1stdev	MaintainLow	MaintainLow	ConsistentLow	OverallConsistent	NonImprove	56.08333333	F	-1.202585498	1_under_1stdev	1-->1	MaintainLow	1	1	2	9	1	1	2	3	2	4	3	3	3	4	5	2
instr1	84	B	0.450217859	3_above_mean	100	A	1.639739894	4_over_1stdev	Increase	Improve	84	B	0.708846393	3_above_mean	96.25	A	1.385841828	4_over_1stdev	90.125	A	1.087407597	4_over_1stdev	Increase	MaintainHigh	PersistentGain	OverallGain	Improve	93.41666667	A	1.32453907	4_over_1stdev	3-->4	Increase	1	1	2	2	1	1	2	4	2	NA	NA	NA	NA	NA	NA	NA
instr1	62	D	-1.116512499	1_under_1stdev	88	B	0.886118196	3_above_mean	Increase	Improve	58	F	-0.983279913	2_below_mean	78.75	C	0.259054337	3_above_mean	68.375	D	-0.360845142	2_below_mean	Increase	Decrease	PersistentGain	OverallGain	Improve	74.91666667	C	0.072258592	3_above_mean	1-->3	Increase	1	1	2	16	4	2	2	2	5	4	3	4	4	4	5	4
instr1	60	D	-1.258942532	1_under_1stdev	54	F	-1.249143282	1_under_1stdev	MaintainLow	NonImprove	56	F	-1.113443475	1_under_1stdev	55	F	-1.270157257	1_under_1stdev	55.5	F	-1.218144178	1_under_1stdev	MaintainLow	MaintainLow	ConsistentLow	OverallConsistent	NonImprove	55	F	-1.275917238	1_under_1stdev	1-->1	MaintainLow	1	1	2	6	1	1	2	2	2	4	4	2	3	4	3	4
instr1	76	C	-0.119502271	2_below_mean	68	D	-0.369917968	2_below_mean	MaintainLow	NonImprove	74	C	0.058028583	3_above_mean	67.5	D	-0.46530905	2_below_mean	70.75	C	-0.202702602	2_below_mean	MaintainLow	MaintainLow	ConsistentLow	OverallConsistent	NonImprove	69.83333333	D	-0.271836494	2_below_mean	2-->2	MaintainLow	1	1	2	3	1	2	1	4	3	4	3	4	4	4	5	2
instr1	94	A	1.162368022	4_over_1stdev	99	A	1.576938086	4_over_1stdev	MaintainHigh	NonImprove	94	A	1.359664203	4_over_1stdev	96.25	A	1.385841828	4_over_1stdev	95.125	A	1.420339261	4_over_1stdev	MaintainHigh	MaintainHigh	ConsistentHigh	OverallConsistent	NonImprove	96.41666667	A	1.52761158	4_over_1stdev	4-->4	MaintainHigh	1	1	2	1	1	1	2	2	2	5	4	3	4	5	5	5
instr1	70	C	-0.546792369	2_below_mean	52	F	-1.374746899	1_under_1stdev	Decrease	NonImprove	70	C	-0.202298541	2_below_mean	66.25	D	-0.545793871	2_below_mean	68.125	D	-0.377491725	2_below_mean	MaintainLow	Increase	TemporaryLoss	OverallNoChange	NonImprove	62.75	D	-0.751313254	2_below_mean	2-->2	MaintainLow	1	1	2	3	1	3	1	4	1	3	4	3	5	5	5	4
instr1	74	C	-0.261932304	2_below_mean	60	D	-0.872332433	2_below_mean	MaintainLow	NonImprove	48	F	-1.634097723	1_under_1stdev	57.5	F	-1.109187616	1_under_1stdev	52.75	F	-1.401256593	1_under_1stdev	Decrease	Decrease	LaterLoss	OverallLoss	NonImprove	55.16666667	F	-1.264635431	1_under_1stdev	2-->1	Decrease	1	3	2	14	3	1	2	2	5	4	4	4	4	5	5	4
instr1	64	D	-0.974082467	2_below_mean	78	C	0.258100114	3_above_mean	Increase	Improve	88	B	0.969173517	3_above_mean	80	B	0.339539158	3_above_mean	84	B	0.679566309	3_above_mean	Increase	MaintainHigh	PersistentGain	OverallGain	Improve	82	B	0.551735352	3_above_mean	2-->3	Increase	1	1	2	1	1	3	1	5	2	4	5	4	4	4	5	4
instr1	60	D	-1.258942532	1_under_1stdev	58	F	-0.99793605	2_below_mean	Increase	Improve	70	C	-0.202298541	2_below_mean	46.25	F	-1.833551003	1_under_1stdev	58.125	F	-1.043355054	1_under_1stdev	MaintainLow	Decrease	TemporaryGain	OverallNoChange	NonImprove	58.08333333	F	-1.067203825	1_under_1stdev	1-->1	MaintainLow	NA	NA	NA	NA	NA	NA	NA	NA	NA	4	4	3	2	4	5	3
instr1	74	C	-0.261932304	2_below_mean	60	D	-0.872332433	2_below_mean	MaintainLow	NonImprove	72	C	-0.072134979	2_below_mean	82.5	B	0.500508799	3_above_mean	77.25	C	0.230108562	3_above_mean	Increase	Increase	LaterGain	OverallGain	Improve	71.5	C	-0.159018433	2_below_mean	2-->2	MaintainLow	3	1	2	1	1	4	1	2	2	3	3	3	3	3	5	4
instr1	86	B	0.592647892	3_above_mean	90	A	1.011721812	4_over_1stdev	Increase	Improve	94	A	1.359664203	4_over_1stdev	93.75	A	1.224872186	4_over_1stdev	93.875	A	1.337106345	4_over_1stdev	Increase	MaintainHigh	PersistentGain	OverallGain	Improve	92.58333333	A	1.26813004	4_over_1stdev	3-->4	Increase	1	1	2	4	1	3	1	4	3	4	5	3	3	5	5	5
instr1	80	B	0.165357794	3_above_mean	78	C	0.258100114	3_above_mean	MaintainHigh	NonImprove	64	D	-0.592789227	2_below_mean	72.5	C	-0.143369767	2_below_mean	68.25	D	-0.369168434	2_below_mean	Decrease	Decrease	LaterLoss	OverallLoss	NonImprove	71.5	C	-0.159018433	2_below_mean	3-->2	Decrease	1	1	2	2	1	1	2	2	2	4	4	4	3	5	3	4
instr1	78	C	0.022927761	3_above_mean	76	C	0.132496498	3_above_mean	MaintainHigh	NonImprove	88	B	0.969173517	3_above_mean	82.5	B	0.500508799	3_above_mean	85.25	B	0.762799225	3_above_mean	MaintainHigh	MaintainHigh	ConsistentHigh	OverallConsistent	NonImprove	82.16666667	B	0.563017158	3_above_mean	3-->3	MaintainHigh	1	1	1	4	1	2	2	4	3	4	4	3	2	5	2	4
instr1	86	B	0.592647892	3_above_mean	91	A	1.074523621	4_over_1stdev	Increase	Improve	86	B	0.839009955	3_above_mean	88.75	B	0.902932903	3_above_mean	87.375	B	0.904295182	3_above_mean	MaintainHigh	Decrease	TemporaryGain	OverallNoChange	NonImprove	88.58333333	B	0.997366693	3_above_mean	3-->3	MaintainHigh	1	1	2	1	3	3	1	2	2	4	5	3	1	5	5	4
instr1	82	B	0.307787827	3_above_mean	93	A	1.200127237	4_over_1stdev	Increase	Improve	88	B	0.969173517	3_above_mean	87.5	B	0.822448082	3_above_mean	87.75	B	0.929265057	3_above_mean	MaintainHigh	Decrease	TemporaryGain	OverallNoChange	NonImprove	89.5	B	1.059416627	4_over_1stdev	3-->4	Increase	1	1	2	1	1	2	2	2	2	4	4	3	4	4	5	4
instr1	68	D	-0.689222402	2_below_mean	60	D	-0.872332433	2_below_mean	MaintainLow	NonImprove	60	D	-0.853116351	2_below_mean	66.25	D	-0.545793871	2_below_mean	63.125	D	-0.71042339	2_below_mean	MaintainLow	MaintainLow	ConsistentLow	OverallConsistent	NonImprove	62.08333333	D	-0.796440478	2_below_mean	2-->2	MaintainLow	1	1	1	1	1	2	2	2	2	4	5	3	4	5	5	3
instr1	52	F	-1.828662662	1_under_1stdev	50	F	-1.500350515	1_under_1stdev	MaintainLow	NonImprove	44	F	-1.894424847	1_under_1stdev	50	F	-1.59209654	1_under_1stdev	47	F	-1.784128007	1_under_1stdev	MaintainLow	MaintainLow	ConsistentLow	OverallConsistent	NonImprove	48	F	-1.749753094	1_under_1stdev	1-->1	MaintainLow	1	2	2	17	2	1	1	2	5	3	4	4	4	4	4	4
instr1	86	B	0.592647892	3_above_mean	82	B	0.509307347	3_above_mean	MaintainHigh	NonImprove	90	A	1.099337079	4_over_1stdev	85	B	0.661478441	3_above_mean	87.5	B	0.912618473	3_above_mean	MaintainHigh	MaintainHigh	ConsistentHigh	OverallConsistent	NonImprove	85.66666667	B	0.799935086	3_above_mean	3-->3	MaintainHigh	1	1	2	4	1	1	2	2	3	5	5	3	5	5	5	4
instr1	90	A	0.877507957	3_above_mean	86	B	0.76051458	3_above_mean	MaintainHigh	NonImprove	90	A	1.099337079	4_over_1stdev	87.5	B	0.822448082	3_above_mean	88.75	B	0.99585139	3_above_mean	MaintainHigh	MaintainHigh	ConsistentHigh	OverallConsistent	NonImprove	87.83333333	B	0.946598566	3_above_mean	3-->3	MaintainHigh	1	1	2	16	4	3	1	2	5	4	4	5	3	4	5	3
instr1	92	A	1.019937989	4_over_1stdev	98	A	1.514136278	4_over_1stdev	MaintainHigh	NonImprove	92	A	1.229500641	4_over_1stdev	85	B	0.661478441	3_above_mean	88.5	B	0.979204806	3_above_mean	Decrease	Decrease	LaterLoss	OverallLoss	NonImprove	91.66666667	A	1.206080106	4_over_1stdev	4-->4	MaintainHigh	1	1	2	6	3	1	2	2	2	4	5	3	3	5	5	4
instr1	82	B	0.307787827	3_above_mean	94	A	1.262929045	4_over_1stdev	Increase	Improve	84	B	0.708846393	3_above_mean	70	C	-0.304339408	2_below_mean	77	C	0.213461979	3_above_mean	MaintainHigh	Decrease	TemporaryGain	OverallNoChange	NonImprove	82.66666667	B	0.596862576	3_above_mean	3-->3	MaintainHigh	1	1	2	6	1	1	1	2	2	4	3	3	4	2	4	3
instr1	88	B	0.735077924	3_above_mean	78	C	0.258100114	3_above_mean	MaintainHigh	NonImprove	82	B	0.578682831	3_above_mean	81.25	B	0.420023979	3_above_mean	81.625	B	0.521423768	3_above_mean	MaintainHigh	MaintainHigh	ConsistentHigh	OverallConsistent	NonImprove	80.41666667	B	0.444558194	3_above_mean	3-->3	MaintainHigh	1	3	2	6	4	4	1	2	5	4	3	3	4	3	5	4
instr1	94	A	1.162368022	4_over_1stdev	88	B	0.886118196	3_above_mean	Decrease	NonImprove	82	B	0.578682831	3_above_mean	86.25	B	0.741963262	3_above_mean	84.125	B	0.6878896	3_above_mean	Decrease	MaintainHigh	PersistentLoss	OverallLoss	NonImprove	85.41666667	B	0.783012377	3_above_mean	4-->3	Decrease	1	1	2	3	1	3	1	2	2	4	5	3	4	5	5	4
instr1	94	A	1.162368022	4_over_1stdev	74	C	0.006892881	3_above_mean	Decrease	NonImprove	72	C	-0.072134979	2_below_mean	78.75	C	0.259054337	3_above_mean	75.375	C	0.105259188	3_above_mean	Decrease	MaintainHigh	PersistentLoss	OverallLoss	NonImprove	74.91666667	C	0.072258592	3_above_mean	4-->3	Decrease	1	1	2	5	1	3	1	4	2	5	4	5	5	5	5	4
instr1	82	B	0.307787827	3_above_mean	88	B	0.886118196	3_above_mean	MaintainHigh	NonImprove	90	A	1.099337079	4_over_1stdev	78.75	C	0.259054337	3_above_mean	84.375	B	0.704536183	3_above_mean	MaintainHigh	MaintainHigh	ConsistentHigh	OverallConsistent	NonImprove	85.58333333	B	0.794294183	3_above_mean	3-->3	MaintainHigh	1	1	2	3	1	2	2	2	3	5	3	5	3	5	5	3
instr1	50	F	-1.971092695	1_under_1stdev	52	F	-1.374746899	1_under_1stdev	MaintainLow	NonImprove	60	D	-0.853116351	2_below_mean	58.75	F	-1.028702795	1_under_1stdev	59.375	F	-0.960122138	2_below_mean	Increase	Increase	LaterGain	OverallGain	Improve	56.91666667	F	-1.146176467	1_under_1stdev	1-->1	MaintainLow	1	1	2	2	4	2	1	2	1	3	2	2	4	3	5	3
instr1	86	B	0.592647892	3_above_mean	77	C	0.195298306	3_above_mean	MaintainHigh	NonImprove	82	B	0.578682831	3_above_mean	88.75	B	0.902932903	3_above_mean	85.375	B	0.771122516	3_above_mean	MaintainHigh	MaintainHigh	ConsistentHigh	OverallConsistent	NonImprove	82.58333333	B	0.591221673	3_above_mean	3-->3	MaintainHigh	1	1	2	17	3	2	2	2	2	5	5	3	4	4	5	4
instr1	86	B	0.592647892	3_above_mean	88	B	0.886118196	3_above_mean	MaintainHigh	NonImprove	68	D	-0.332462103	2_below_mean	86.25	B	0.741963262	3_above_mean	77.125	C	0.22178527	3_above_mean	MaintainHigh	MaintainHigh	ConsistentHigh	OverallConsistent	NonImprove	80.75	B	0.467121806	3_above_mean	3-->3	MaintainHigh	1	1	2	1	1	1	2	2	2	5	4	4	3	4	5	4
instr1	78	C	0.022927761	3_above_mean	78	C	0.258100114	3_above_mean	MaintainHigh	NonImprove	70	C	-0.202298541	2_below_mean	81.25	B	0.420023979	3_above_mean	75.625	C	0.121905771	3_above_mean	MaintainHigh	MaintainHigh	ConsistentHigh	OverallConsistent	NonImprove	76.41666667	C	0.173794847	3_above_mean	3-->3	MaintainHigh	1	1	2	3	1	2	3	4	3	3	4	2	4	4	5	4
instr1	74	C	-0.261932304	2_below_mean	86	B	0.76051458	3_above_mean	Increase	Improve	88	B	0.969173517	3_above_mean	93.75	A	1.224872186	4_over_1stdev	90.875	A	1.137347347	4_over_1stdev	Increase	Increase	PersistentGain	OverallGain	Improve	89.25	B	1.042493918	4_over_1stdev	2-->4	Increase	1	1	1	2	1	1	2	2	2	4	5	3	3	4	4	5
instr1	64	D	-0.974082467	2_below_mean	38	F	-2.253972213	1_under_1stdev	Decrease	NonImprove	48	F	-1.634097723	1_under_1stdev	47.5	F	-1.753066182	1_under_1stdev	47.75	F	-1.734188257	1_under_1stdev	Decrease	MaintainLow	PersistentLoss	OverallLoss	NonImprove	44.5	F	-1.986671022	1_under_1stdev	2-->1	Decrease	1	1	1	10	1	3	1	2	2	4	4	3	4	5	5	4
instr1	78	C	0.022927761	3_above_mean	90	A	1.011721812	4_over_1stdev	Increase	Improve	82	B	0.578682831	3_above_mean	85	B	0.661478441	3_above_mean	83.5	B	0.646273142	3_above_mean	MaintainHigh	Decrease	TemporaryGain	OverallNoChange	NonImprove	85.66666667	B	0.799935086	3_above_mean	3-->3	MaintainHigh	1	2	2	13	3	4	1	2	2	3	4	2	3	5	5	3
instr1	72	C	-0.404362336	2_below_mean	60	D	-0.872332433	2_below_mean	MaintainLow	NonImprove	38	F	-2.284915532	1_under_1stdev	NA	NA	NA	NA	38	F	-2.383405002	1_under_1stdev	Decrease	Decrease	LaterLoss	OverallLoss	NonImprove	49	F	-1.682062257	1_under_1stdev	2-->1	Decrease	1	1	1	12	4	2	1	2	4	NA	NA	NA	NA	NA	NA	NA
instr1	76	C	-0.119502271	2_below_mean	74	C	0.006892881	3_above_mean	Increase	Improve	62	D	-0.722952789	2_below_mean	63.75	D	-0.706763512	2_below_mean	62.875	D	-0.727069973	2_below_mean	MaintainLow	Decrease	TemporaryGain	OverallNoChange	NonImprove	66.58333333	D	-0.491831713	2_below_mean	2-->2	MaintainLow	1	1	2	12	1	2	2	2	2	5	5	5	4	5	5	5
instr1	46	F	-2.25595276	1_under_1stdev	36	F	-2.37957583	1_under_1stdev	MaintainLow	NonImprove	48	F	-1.634097723	1_under_1stdev	37.5	F	-2.396944748	1_under_1stdev	42.75	F	-2.067119921	1_under_1stdev	MaintainLow	MaintainLow	ConsistentLow	OverallConsistent	NonImprove	40.5	F	-2.257434369	1_under_1stdev	1-->1	MaintainLow	3	2	1	9	3	1	5	2	2	NA	NA	NA	NA	NA	NA	NA
instr1	54	F	-1.68623263	1_under_1stdev	62	D	-0.746728817	2_below_mean	Increase	Improve	54	F	-1.243607037	1_under_1stdev	65	D	-0.626278691	2_below_mean	59.5	F	-0.951798846	2_below_mean	Increase	MaintainLow	PersistentGain	OverallGain	Improve	60.33333333	D	-0.914899442	2_below_mean	1-->2	Increase	1	1	2	17	4	2	1	2	5	4	3	4	3	5	4	4
instr1	54	F	-1.68623263	1_under_1stdev	46	F	-1.751557748	1_under_1stdev	MaintainLow	NonImprove	42	F	-2.024588409	1_under_1stdev	42.5	F	-2.075005465	1_under_1stdev	42.25	F	-2.100413088	1_under_1stdev	MaintainLow	MaintainLow	ConsistentLow	OverallConsistent	NonImprove	43.5	F	-2.054361859	1_under_1stdev	1-->1	MaintainLow	1	3	2	1	1	3	1	2	2	3	2	3	3	4	4	3
instr1	82	B	0.307787827	3_above_mean	70	C	-0.244314351	2_below_mean	Decrease	NonImprove	82	B	0.578682831	3_above_mean	83.75	B	0.58099362	3_above_mean	82.875	B	0.604656684	3_above_mean	MaintainHigh	Increase	TemporaryLoss	OverallNoChange	NonImprove	78.58333333	C	0.320458327	3_above_mean	3-->3	MaintainHigh	1	1	2	1	1	2	2	2	2	5	5	4	4	5	5	5
instr1	94	A	1.162368022	4_over_1stdev	89	B	0.948920004	3_above_mean	Decrease	NonImprove	86	B	0.839009955	3_above_mean	91.25	A	1.063902545	4_over_1stdev	88.625	B	0.987528098	3_above_mean	Decrease	MaintainHigh	PersistentLoss	OverallLoss	NonImprove	88.75	B	1.008648499	4_over_1stdev	4-->4	MaintainHigh	1	3	2	16	4	2	2	2	5	5	5	5	4	5	5	4
instr1	44	F	-2.398382793	1_under_1stdev	52	F	-1.374746899	1_under_1stdev	MaintainLow	NonImprove	38	F	-2.284915532	1_under_1stdev	40	F	-2.235975106	1_under_1stdev	39	F	-2.316818669	1_under_1stdev	MaintainLow	MaintainLow	ConsistentLow	OverallConsistent	NonImprove	43.33333333	F	-2.065643665	1_under_1stdev	1-->1	MaintainLow	1	2	2	9	4	1	1	2	5	3	3	3	2	3	4	3
instr1	88	B	0.735077924	3_above_mean	76	C	0.132496498	3_above_mean	MaintainHigh	NonImprove	76	C	0.188192145	3_above_mean	90	A	0.983417724	3_above_mean	83	B	0.612979976	3_above_mean	MaintainHigh	MaintainHigh	ConsistentHigh	OverallConsistent	NonImprove	80.66666667	B	0.461480903	3_above_mean	3-->3	MaintainHigh	1	1	2	4	2	3	1	4	3	3	2	2	1	3	5	2
instr1	86	B	0.592647892	3_above_mean	62	D	-0.746728817	2_below_mean	Decrease	NonImprove	52	F	-1.373770599	1_under_1stdev	71.25	C	-0.223854587	2_below_mean	61.625	D	-0.810302889	2_below_mean	Decrease	MaintainLow	PersistentLoss	OverallLoss	NonImprove	61.75	D	-0.81900409	2_below_mean	3-->2	Decrease	1	1	1	6	1	2	2	4	2	4	4	3	3	4	5	3
instr1	96	A	1.304798055	4_over_1stdev	72	C	-0.118710735	2_below_mean	Decrease	NonImprove	92	A	1.229500641	4_over_1stdev	90	A	0.983417724	3_above_mean	91	A	1.145670638	4_over_1stdev	MaintainHigh	Increase	TemporaryLoss	OverallNoChange	NonImprove	84.66666667	B	0.73224425	3_above_mean	4-->3	Decrease	1	1	2	1	2	1	2	4	2	3	5	3	2	5	5	4
instr1	62	D	-1.116512499	1_under_1stdev	48	F	-1.625954132	1_under_1stdev	MaintainLow	NonImprove	68	D	-0.332462103	2_below_mean	58.75	F	-1.028702795	1_under_1stdev	63.375	D	-0.693776806	2_below_mean	Increase	Increase	LaterGain	OverallGain	Improve	58.25	F	-1.055922018	1_under_1stdev	1-->1	MaintainLow	1	1	2	10	1	2	2	2	2	NA	NA	NA	NA	NA	NA	NA
instr1	72	C	-0.404362336	2_below_mean	80	B	0.383703731	3_above_mean	Increase	Improve	66	D	-0.462625665	2_below_mean	70	C	-0.304339408	2_below_mean	68	D	-0.385815017	2_below_mean	MaintainLow	Decrease	TemporaryGain	OverallNoChange	NonImprove	72	C	-0.125173015	2_below_mean	2-->2	MaintainLow	1	1	2	2	1	1	2	4	2	2	4	2	4	5	5	4
instr1	80	B	0.165357794	3_above_mean	86	B	0.76051458	3_above_mean	MaintainHigh	NonImprove	94	A	1.359664203	4_over_1stdev	88.75	B	0.902932903	3_above_mean	91.375	A	1.170640513	4_over_1stdev	Increase	Increase	LaterGain	OverallGain	Improve	89.58333333	B	1.06505753	4_over_1stdev	3-->4	Increase	1	1	2	1	1	1	2	2	2	3	5	4	4	4	5	2
instr1	84	B	0.450217859	3_above_mean	82	B	0.509307347	3_above_mean	MaintainHigh	NonImprove	92	A	1.229500641	4_over_1stdev	82.5	B	0.500508799	3_above_mean	87.25	B	0.89597189	3_above_mean	MaintainHigh	MaintainHigh	ConsistentHigh	OverallConsistent	NonImprove	85.5	B	0.78865328	3_above_mean	3-->3	MaintainHigh	1	1	2	17	4	3	1	2	2	5	4	5	4	5	5	5
instr1	86	B	0.592647892	3_above_mean	94	A	1.262929045	4_over_1stdev	Increase	Improve	82	B	0.578682831	3_above_mean	93.75	A	1.224872186	4_over_1stdev	87.875	B	0.937588348	3_above_mean	MaintainHigh	Decrease	TemporaryGain	OverallNoChange	NonImprove	89.91666667	B	1.087621142	4_over_1stdev	3-->4	Increase	1	1	2	6	1	1	2	4	2	4	4	3	4	5	5	2
instr1	66	D	-0.831652434	2_below_mean	72	C	-0.118710735	2_below_mean	MaintainLow	NonImprove	66	D	-0.462625665	2_below_mean	71.25	C	-0.223854587	2_below_mean	68.625	D	-0.344198559	2_below_mean	MaintainLow	MaintainLow	ConsistentLow	OverallConsistent	NonImprove	69.75	D	-0.277477397	2_below_mean	2-->2	MaintainLow	3	1	2	16	1	3	1	2	2	4	4	4	3	4	5	3
instr1	96	A	1.304798055	4_over_1stdev	94	A	1.262929045	4_over_1stdev	MaintainHigh	NonImprove	86	B	0.839009955	3_above_mean	83.75	B	0.58099362	3_above_mean	84.875	B	0.73782935	3_above_mean	Decrease	Decrease	LaterLoss	OverallLoss	NonImprove	87.91666667	B	0.952239469	3_above_mean	4-->3	Decrease	1	1	1	2	4	2	1	2	2	5	5	5	4	5	5	5
instr1	82	B	0.307787827	3_above_mean	80	B	0.383703731	3_above_mean	MaintainHigh	NonImprove	64	D	-0.592789227	2_below_mean	71.25	C	-0.223854587	2_below_mean	67.625	D	-0.410784892	2_below_mean	Decrease	Decrease	LaterLoss	OverallLoss	NonImprove	71.75	C	-0.142095724	2_below_mean	3-->2	Decrease	1	1	2	2	4	3	1	2	2	5	4	3	1	4	5	3
instr1	90	A	0.877507957	3_above_mean	64	D	-0.621125201	2_below_mean	Decrease	NonImprove	90	A	1.099337079	4_over_1stdev	86.25	B	0.741963262	3_above_mean	88.125	B	0.954234932	3_above_mean	MaintainHigh	Increase	TemporaryLoss	OverallNoChange	NonImprove	80.08333333	B	0.421994582	3_above_mean	3-->3	MaintainHigh	1	1	2	12	1	2	2	2	2	5	5	5	4	5	5	4
instr1	68	D	-0.689222402	2_below_mean	60	D	-0.872332433	2_below_mean	MaintainLow	NonImprove	50	F	-1.503934161	1_under_1stdev	61.25	D	-0.867733154	2_below_mean	55.625	F	-1.209820886	1_under_1stdev	Decrease	Decrease	LaterLoss	OverallLoss	NonImprove	57.08333333	F	-1.134894661	1_under_1stdev	2-->1	Decrease	3	1	2	17	1	1	2	2	2	4	3	3	2	4	4	3
instr1	88	B	0.735077924	3_above_mean	96	A	1.388532662	4_over_1stdev	Increase	Improve	92	A	1.229500641	4_over_1stdev	96.25	A	1.385841828	4_over_1stdev	94.125	A	1.353752929	4_over_1stdev	Increase	MaintainHigh	PersistentGain	OverallGain	Improve	94.75	A	1.414793519	4_over_1stdev	3-->4	Increase	1	1	2	1	1	1	2	2	2	5	4	4	3	5	5	4
instr1	90	A	0.877507957	3_above_mean	64	D	-0.621125201	2_below_mean	Decrease	NonImprove	70	C	-0.202298541	2_below_mean	82.5	B	0.500508799	3_above_mean	76.25	C	0.163522229	3_above_mean	MaintainHigh	Increase	TemporaryLoss	OverallNoChange	NonImprove	72.16666667	C	-0.113891208	2_below_mean	3-->2	Decrease	3	1	2	16	1	2	2	4	2	5	5	5	5	5	5	5
instr1	84	B	0.450217859	3_above_mean	68	D	-0.369917968	2_below_mean	Decrease	NonImprove	72	C	-0.072134979	2_below_mean	77.5	C	0.178569516	3_above_mean	74.75	C	0.06364273	3_above_mean	MaintainHigh	Increase	TemporaryLoss	OverallNoChange	NonImprove	72.5	C	-0.091327596	2_below_mean	3-->2	Decrease	1	1	2	3	1	3	1	4	2	5	5	3	5	5	5	5
instr1	94	A	1.162368022	4_over_1stdev	97	A	1.45133447	4_over_1stdev	MaintainHigh	NonImprove	94	A	1.359664203	4_over_1stdev	91.25	A	1.063902545	4_over_1stdev	92.625	A	1.253873429	4_over_1stdev	MaintainHigh	MaintainHigh	ConsistentHigh	OverallConsistent	NonImprove	94.08333333	A	1.369666295	4_over_1stdev	4-->4	MaintainHigh	1	1	2	10	1	2	1	2	2	5	5	4	4	5	5	5
instr1	68	D	-0.689222402	2_below_mean	62	D	-0.746728817	2_below_mean	MaintainLow	NonImprove	56	F	-1.113443475	1_under_1stdev	60	D	-0.948217974	2_below_mean	58	F	-1.051678345	1_under_1stdev	Decrease	Decrease	LaterLoss	OverallLoss	NonImprove	59.33333333	F	-0.982590279	2_below_mean	2-->2	MaintainLow	1	1	1	9	1	3	3	4	2	3	3	2	3	4	4	4
instr1	56	F	-1.543802597	1_under_1stdev	58	F	-0.99793605	2_below_mean	Increase	Improve	50	F	-1.503934161	1_under_1stdev	45	F	-1.914035823	1_under_1stdev	47.5	F	-1.75083484	1_under_1stdev	MaintainLow	Decrease	TemporaryGain	OverallNoChange	NonImprove	51	F	-1.546680584	1_under_1stdev	1-->1	MaintainLow	1	1	2	6	1	3	1	1	2	5	5	4	4	5	5	5
instr1	94	A	1.162368022	4_over_1stdev	92	A	1.137325429	4_over_1stdev	MaintainHigh	NonImprove	88	B	0.969173517	3_above_mean	NA	NA	NA	NA	88	B	0.94591164	3_above_mean	Decrease	Decrease	LaterLoss	OverallLoss	NonImprove	90	A	1.093262045	4_over_1stdev	4-->4	MaintainHigh	1	1	2	16	1	3	1	2	2	5	5	5	5	5	5	5
instr1	72	C	-0.404362336	2_below_mean	78	C	0.258100114	3_above_mean	Increase	Improve	74	C	0.058028583	3_above_mean	75	C	0.017599875	3_above_mean	74.5	C	0.046996147	3_above_mean	Increase	MaintainHigh	PersistentGain	OverallGain	Improve	75.66666667	C	0.12302672	3_above_mean	2-->3	Increase	1	1	1	2	4	2	1	2	2	3	4	3	4	3	5	3
instr1	70	C	-0.546792369	2_below_mean	60	D	-0.872332433	2_below_mean	MaintainLow	NonImprove	60	D	-0.853116351	2_below_mean	60	D	-0.948217974	2_below_mean	60	D	-0.91850568	2_below_mean	MaintainLow	MaintainLow	ConsistentLow	OverallConsistent	NonImprove	60	D	-0.937463054	2_below_mean	2-->2	MaintainLow	3	1	1	16	2	3	2	2	2	4	5	3	3	3	5	3
instr1	80	B	0.165357794	3_above_mean	66	D	-0.495521584	2_below_mean	Decrease	NonImprove	82	B	0.578682831	3_above_mean	68.75	D	-0.384824229	2_below_mean	75.375	C	0.105259188	3_above_mean	MaintainHigh	Increase	TemporaryLoss	OverallNoChange	NonImprove	72.25	C	-0.108250305	2_below_mean	3-->2	Decrease	1	1	2	1	1	1	2	4	2	4	5	4	4	5	4	5
instr1	72	C	-0.404362336	2_below_mean	65	D	-0.558323392	2_below_mean	MaintainLow	NonImprove	74	C	0.058028583	3_above_mean	63.75	D	-0.706763512	2_below_mean	68.875	D	-0.327551976	2_below_mean	MaintainLow	MaintainLow	ConsistentLow	OverallConsistent	NonImprove	67.58333333	D	-0.424140876	2_below_mean	2-->2	MaintainLow	1	1	2	1	1	1	2	4	2	5	5	4	3	5	5	5
instr1	92	A	1.019937989	4_over_1stdev	88	B	0.886118196	3_above_mean	Decrease	NonImprove	78	C	0.318355707	3_above_mean	83.75	B	0.58099362	3_above_mean	80.875	B	0.471484018	3_above_mean	Decrease	MaintainHigh	PersistentLoss	OverallLoss	NonImprove	83.25	B	0.636348898	3_above_mean	4-->3	Decrease	1	1	2	3	1	2	2	3	3	5	5	5	3	5	5	4
instr1	72	C	-0.404362336	2_below_mean	62	D	-0.746728817	2_below_mean	MaintainLow	NonImprove	68	D	-0.332462103	2_below_mean	66.25	D	-0.545793871	2_below_mean	67.125	D	-0.444078058	2_below_mean	MaintainLow	MaintainLow	ConsistentLow	OverallConsistent	NonImprove	65.41666667	D	-0.570804356	2_below_mean	2-->2	MaintainLow	1	1	1	16	1	2	2	2	2	5	5	4	5	5	4	3
instr1	94	A	1.162368022	4_over_1stdev	84	B	0.634910963	3_above_mean	Decrease	NonImprove	88	B	0.969173517	3_above_mean	88.75	B	0.902932903	3_above_mean	88.375	B	0.970881515	3_above_mean	Decrease	MaintainHigh	PersistentLoss	OverallLoss	NonImprove	86.91666667	B	0.884548632	3_above_mean	4-->3	Decrease	1	1	2	2	1	2	2	2	2	5	4	3	4	5	5	4
instr1	90	A	0.877507957	3_above_mean	66	D	-0.495521584	2_below_mean	Decrease	NonImprove	86	B	0.839009955	3_above_mean	82.5	B	0.500508799	3_above_mean	84.25	B	0.696212892	3_above_mean	MaintainHigh	Increase	TemporaryLoss	OverallNoChange	NonImprove	78.16666667	C	0.292253811	3_above_mean	3-->3	MaintainHigh	NA	NA	NA	NA	NA	NA	NA	NA	NA	5	4	3	2	4	5	5
instr1	74	C	-0.261932304	2_below_mean	62	D	-0.746728817	2_below_mean	MaintainLow	NonImprove	72	C	-0.072134979	2_below_mean	67.5	D	-0.46530905	2_below_mean	69.75	D	-0.269288935	2_below_mean	MaintainLow	MaintainLow	ConsistentLow	OverallConsistent	NonImprove	67.16666667	D	-0.452345392	2_below_mean	2-->2	MaintainLow	1	1	2	3	1	1	3	2	1	4	5	5	3	4	5	5
instr1	78	C	0.022927761	3_above_mean	66	D	-0.495521584	2_below_mean	Decrease	NonImprove	74	C	0.058028583	3_above_mean	66.25	D	-0.545793871	2_below_mean	70.125	C	-0.24431906	2_below_mean	Decrease	MaintainLow	PersistentLoss	OverallLoss	NonImprove	68.75	D	-0.345168234	2_below_mean	3-->2	Decrease	1	1	1	1	2	2	2	2	2	4	5	3	3	5	5	3
instr1	82	B	0.307787827	3_above_mean	64	D	-0.621125201	2_below_mean	Decrease	NonImprove	72	C	-0.072134979	2_below_mean	73.75	C	-0.062884946	2_below_mean	72.875	C	-0.061206644	2_below_mean	Decrease	MaintainLow	PersistentLoss	OverallLoss	NonImprove	69.91666667	D	-0.266195591	2_below_mean	3-->2	Decrease	1	4	2	10	3	3	1	1	5	5	5	5	5	5	5	5
instr1	66	D	-0.831652434	2_below_mean	62	D	-0.746728817	2_below_mean	MaintainLow	NonImprove	78	C	0.318355707	3_above_mean	68.75	D	-0.384824229	2_below_mean	73.375	C	-0.027913478	2_below_mean	MaintainLow	MaintainLow	ConsistentLow	OverallConsistent	NonImprove	69.58333333	D	-0.288759203	2_below_mean	2-->2	MaintainLow	1	1	2	6	1	3	1	4	2	NA	NA	NA	NA	NA	NA	NA
instr1	90	A	0.877507957	3_above_mean	82	B	0.509307347	3_above_mean	MaintainHigh	NonImprove	76	C	0.188192145	3_above_mean	87.5	B	0.822448082	3_above_mean	81.75	B	0.52974706	3_above_mean	MaintainHigh	MaintainHigh	ConsistentHigh	OverallConsistent	NonImprove	81.83333333	B	0.540453546	3_above_mean	3-->3	MaintainHigh	1	1	2	16	4	3	1	2	5	4	5	4	3	5	5	3
instr1	98	A	1.447228087	4_over_1stdev	98	A	1.514136278	4_over_1stdev	MaintainHigh	NonImprove	96	A	1.489827765	4_over_1stdev	88.75	B	0.902932903	3_above_mean	92.375	A	1.237226846	4_over_1stdev	MaintainHigh	MaintainHigh	ConsistentHigh	OverallConsistent	NonImprove	94.25	A	1.380948101	4_over_1stdev	4-->4	MaintainHigh	1	1	2	1	1	1	2	2	2	5	5	5	4	5	5	5
instr1	56	F	-1.543802597	1_under_1stdev	68	D	-0.369917968	2_below_mean	Increase	Improve	54	F	-1.243607037	1_under_1stdev	63.75	D	-0.706763512	2_below_mean	58.875	F	-0.993415304	2_below_mean	Increase	MaintainLow	PersistentGain	OverallGain	Improve	61.91666667	D	-0.807722284	2_below_mean	1-->2	Increase	1	1	1	17	1	2	1	2	2	5	4	5	3	5	5	3
instr1	96	A	1.304798055	4_over_1stdev	96	A	1.388532662	4_over_1stdev	MaintainHigh	NonImprove	94	A	1.359664203	4_over_1stdev	91.25	A	1.063902545	4_over_1stdev	92.625	A	1.253873429	4_over_1stdev	MaintainHigh	MaintainHigh	ConsistentHigh	OverallConsistent	NonImprove	93.75	A	1.347102682	4_over_1stdev	4-->4	MaintainHigh	1	1	2	1	1	2	2	2	2	4	4	5	3	5	5	4
instr1	70	C	-0.546792369	2_below_mean	54	F	-1.249143282	1_under_1stdev	Decrease	NonImprove	44	F	-1.894424847	1_under_1stdev	55	F	-1.270157257	1_under_1stdev	49.5	F	-1.617662175	1_under_1stdev	Decrease	MaintainLow	PersistentLoss	OverallLoss	NonImprove	51	F	-1.546680584	1_under_1stdev	2-->1	Decrease	1	4	1	16	4	2	4	2	5	NA	NA	NA	NA	NA	NA	NA
instr1	80	B	0.165357794	3_above_mean	84	B	0.634910963	3_above_mean	MaintainHigh	NonImprove	84	B	0.708846393	3_above_mean	90	A	0.983417724	3_above_mean	87	B	0.879325307	3_above_mean	MaintainHigh	MaintainHigh	ConsistentHigh	OverallConsistent	NonImprove	86	B	0.822498698	3_above_mean	3-->3	MaintainHigh	1	1	2	2	4	3	1	1	2	3	4	4	2	4	5	4
instr1	92	A	1.019937989	4_over_1stdev	78	C	0.258100114	3_above_mean	Decrease	NonImprove	94	A	1.359664203	4_over_1stdev	80	B	0.339539158	3_above_mean	87	B	0.879325307	3_above_mean	Decrease	MaintainHigh	PersistentLoss	OverallLoss	NonImprove	84	B	0.687117025	3_above_mean	4-->3	Decrease	1	2	1	1	2	4	3	2	2	3	4	4	4	4	5	3
instr1	92	A	1.019937989	4_over_1stdev	94	A	1.262929045	4_over_1stdev	MaintainHigh	NonImprove	90	A	1.099337079	4_over_1stdev	93.75	A	1.224872186	4_over_1stdev	91.875	A	1.20393368	4_over_1stdev	MaintainHigh	MaintainHigh	ConsistentHigh	OverallConsistent	NonImprove	92.58333333	A	1.26813004	4_over_1stdev	4-->4	MaintainHigh	3	1	2	16	1	2	2	4	2	5	5	4	4	5	5	5
instr1	100	A	1.58965812	4_over_1stdev	94	A	1.262929045	4_over_1stdev	MaintainHigh	NonImprove	94	A	1.359664203	4_over_1stdev	93.75	A	1.224872186	4_over_1stdev	93.875	A	1.337106345	4_over_1stdev	MaintainHigh	MaintainHigh	ConsistentHigh	OverallConsistent	NonImprove	93.91666667	A	1.358384489	4_over_1stdev	4-->4	MaintainHigh	1	1	2	3	1	2	2	4	3	5	5	1	3	5	5	5
instr1	74	C	-0.261932304	2_below_mean	56	F	-1.123539666	1_under_1stdev	Decrease	NonImprove	62	D	-0.722952789	2_below_mean	61.25	D	-0.867733154	2_below_mean	61.625	D	-0.810302889	2_below_mean	MaintainLow	Increase	TemporaryLoss	OverallNoChange	NonImprove	59.75	F	-0.954385763	2_below_mean	2-->2	MaintainLow	1	1	1	1	3	2	1	2	1	3	2	3	4	5	5	4
instr1	86	B	0.592647892	3_above_mean	86	B	0.76051458	3_above_mean	MaintainHigh	NonImprove	82	B	0.578682831	3_above_mean	72.5	C	-0.143369767	2_below_mean	77.25	C	0.230108562	3_above_mean	MaintainHigh	MaintainHigh	ConsistentHigh	OverallConsistent	NonImprove	80.16666667	B	0.427635485	3_above_mean	3-->3	MaintainHigh	1	1	2	15	4	2	1	2	5	NA	NA	NA	NA	NA	NA	NA
instr1	68	D	-0.689222402	2_below_mean	76	C	0.132496498	3_above_mean	Increase	Improve	70	C	-0.202298541	2_below_mean	61.25	D	-0.867733154	2_below_mean	65.625	D	-0.543957557	2_below_mean	MaintainLow	Decrease	TemporaryGain	OverallNoChange	NonImprove	69.08333333	D	-0.322604621	2_below_mean	2-->2	MaintainLow	3	1	2	3	1	3	1	2	3	3	3	2	1	4	5	3
instr1	60	D	-1.258942532	1_under_1stdev	54	F	-1.249143282	1_under_1stdev	MaintainLow	NonImprove	64	D	-0.592789227	2_below_mean	66.25	D	-0.545793871	2_below_mean	65.125	D	-0.577250724	2_below_mean	Increase	Increase	LaterGain	OverallGain	Improve	61.41666667	D	-0.841567702	2_below_mean	1-->2	Increase	1	1	2	7	4	3	1	2	1	3	3	4	2	4	4	4
instr1	66	D	-0.831652434	2_below_mean	66	D	-0.495521584	2_below_mean	MaintainLow	NonImprove	86	B	0.839009955	3_above_mean	80	B	0.339539158	3_above_mean	83	B	0.612979976	3_above_mean	Increase	Increase	LaterGain	OverallGain	Improve	77.33333333	C	0.235844781	3_above_mean	2-->3	Increase	1	1	2	2	4	3	1	2	2	3	3	2	4	5	5	4
instr1	56	F	-1.543802597	1_under_1stdev	58	F	-0.99793605	2_below_mean	Increase	Improve	62	D	-0.722952789	2_below_mean	50	F	-1.59209654	1_under_1stdev	56	F	-1.184851011	1_under_1stdev	MaintainLow	Decrease	TemporaryGain	OverallNoChange	NonImprove	56.66666667	F	-1.163099176	1_under_1stdev	1-->1	MaintainLow	3	1	1	5	4	2	1	2	5	3	3	4	4	5	5	4
instr1	94	A	1.162368022	4_over_1stdev	84	B	0.634910963	3_above_mean	Decrease	NonImprove	88	B	0.969173517	3_above_mean	82.5	B	0.500508799	3_above_mean	85.25	B	0.762799225	3_above_mean	Decrease	MaintainHigh	PersistentLoss	OverallLoss	NonImprove	84.83333333	B	0.743526056	3_above_mean	4-->3	Decrease	3	2	2	16	1	3	3	4	4	4	5	4	4	4	5	5
instr1	62	D	-1.116512499	1_under_1stdev	60	D	-0.872332433	2_below_mean	Increase	Improve	52	F	-1.373770599	1_under_1stdev	66.25	D	-0.545793871	2_below_mean	59.125	F	-0.976768721	2_below_mean	Increase	MaintainLow	PersistentGain	OverallGain	Improve	59.41666667	F	-0.976949376	2_below_mean	1-->2	Increase	1	1	2	1	1	3	2	2	1	4	4	4	3	4	5	4
instr1	72	C	-0.404362336	2_below_mean	52	F	-1.374746899	1_under_1stdev	Decrease	NonImprove	54	F	-1.243607037	1_under_1stdev	40	F	-2.235975106	1_under_1stdev	47	F	-1.784128007	1_under_1stdev	Decrease	MaintainLow	PersistentLoss	OverallLoss	NonImprove	48.66666667	F	-1.70462587	1_under_1stdev	2-->1	Decrease	1	1	1	1	1	1	2	2	2	5	5	5	5	5	5	5
instr1	90	A	0.877507957	3_above_mean	84	B	0.634910963	3_above_mean	MaintainHigh	NonImprove	82	B	0.578682831	3_above_mean	87.5	B	0.822448082	3_above_mean	84.75	B	0.729506058	3_above_mean	MaintainHigh	MaintainHigh	ConsistentHigh	OverallConsistent	NonImprove	84.5	B	0.720962443	3_above_mean	3-->3	MaintainHigh	1	1	2	17	2	2	2	2	2	5	5	5	4	4	5	5
instr1	92	A	1.019937989	4_over_1stdev	80	B	0.383703731	3_above_mean	Decrease	NonImprove	86	B	0.839009955	3_above_mean	82.5	B	0.500508799	3_above_mean	84.25	B	0.696212892	3_above_mean	Decrease	MaintainHigh	PersistentLoss	OverallLoss	NonImprove	82.83333333	B	0.608144382	3_above_mean	4-->3	Decrease	1	1	2	5	1	1	1	4	2	4	5	3	2	5	5	5
instr1	58	F	-1.401372565	1_under_1stdev	54	F	-1.249143282	1_under_1stdev	MaintainLow	NonImprove	48	F	-1.634097723	1_under_1stdev	43.75	F	-1.994520644	1_under_1stdev	45.875	F	-1.859037631	1_under_1stdev	MaintainLow	MaintainLow	ConsistentLow	OverallConsistent	NonImprove	48.58333333	F	-1.710266773	1_under_1stdev	1-->1	MaintainLow	3	1	1	1	1	1	2	4	1	4	2	3	2	4	5	3
instr1	74	C	-0.261932304	2_below_mean	50	F	-1.500350515	1_under_1stdev	Decrease	NonImprove	54	F	-1.243607037	1_under_1stdev	63.75	D	-0.706763512	2_below_mean	58.875	F	-0.993415304	2_below_mean	MaintainLow	Increase	TemporaryLoss	OverallNoChange	NonImprove	55.91666667	F	-1.213867304	1_under_1stdev	2-->1	Decrease	1	3	1	16	4	4	1	2	5	4	5	2	2	4	5	3
instr1	68	D	-0.689222402	2_below_mean	62	D	-0.746728817	2_below_mean	MaintainLow	NonImprove	82	B	0.578682831	3_above_mean	81.25	B	0.420023979	3_above_mean	81.625	B	0.521423768	3_above_mean	Increase	Increase	LaterGain	OverallGain	Improve	75.08333333	C	0.083540398	3_above_mean	2-->3	Increase	1	1	2	2	3	3	3	2	2	5	5	5	5	4	5	3
instr1	70	C	-0.546792369	2_below_mean	82	B	0.509307347	3_above_mean	Increase	Improve	76	C	0.188192145	3_above_mean	91.25	A	1.063902545	4_over_1stdev	83.625	B	0.654596434	3_above_mean	Increase	MaintainHigh	PersistentGain	OverallGain	Improve	83.08333333	B	0.625067092	3_above_mean	2-->3	Increase	1	1	2	1	1	1	2	2	2	3	4	4	4	4	4	4
instr1	68	D	-0.689222402	2_below_mean	62	D	-0.746728817	2_below_mean	MaintainLow	NonImprove	50	F	-1.503934161	1_under_1stdev	58.75	F	-1.028702795	1_under_1stdev	54.375	F	-1.293053802	1_under_1stdev	Decrease	Decrease	LaterLoss	OverallLoss	NonImprove	56.91666667	F	-1.146176467	1_under_1stdev	2-->1	Decrease	NA	NA	NA	NA	NA	NA	NA	NA	NA	NA	NA	NA	NA	NA	NA	NA
instr1	98	A	1.447228087	4_over_1stdev	100	A	1.639739894	4_over_1stdev	MaintainHigh	NonImprove	98	A	1.619991327	4_over_1stdev	97.5	A	1.466326648	4_over_1stdev	97.75	A	1.595128385	4_over_1stdev	MaintainHigh	MaintainHigh	ConsistentHigh	OverallConsistent	NonImprove	98.5	A	1.668634156	4_over_1stdev	4-->4	MaintainHigh	1	1	2	9	1	1	2	2	2	4	4	5	3	5	5	4
instr1	70	C	-0.546792369	2_below_mean	66	D	-0.495521584	2_below_mean	MaintainLow	NonImprove	66	D	-0.462625665	2_below_mean	71.25	C	-0.223854587	2_below_mean	68.625	D	-0.344198559	2_below_mean	MaintainLow	MaintainLow	ConsistentLow	OverallConsistent	NonImprove	67.75	D	-0.41285907	2_below_mean	2-->2	MaintainLow	3	1	1	16	1	1	2	4	2	5	4	3	2	3	5	3
instr1	88	B	0.735077924	3_above_mean	92	A	1.137325429	4_over_1stdev	Increase	Improve	84	B	0.708846393	3_above_mean	90	A	0.983417724	3_above_mean	87	B	0.879325307	3_above_mean	MaintainHigh	Decrease	TemporaryGain	OverallNoChange	NonImprove	88.66666667	B	1.003007596	4_over_1stdev	3-->4	Increase	1	1	2	1	1	1	2	2	2	NA	NA	NA	NA	NA	NA	NA
instr1	66	D	-0.831652434	2_below_mean	48	F	-1.625954132	1_under_1stdev	Decrease	NonImprove	60	D	-0.853116351	2_below_mean	53.75	F	-1.350642078	1_under_1stdev	56.875	F	-1.12658797	1_under_1stdev	Decrease	MaintainLow	PersistentLoss	OverallLoss	NonImprove	53.91666667	F	-1.349248977	1_under_1stdev	2-->1	Decrease	3	1	2	2	1	1	2	4	2	NA	NA	NA	NA	NA	NA	NA
instr1	78	C	0.022927761	3_above_mean	88	B	0.886118196	3_above_mean	MaintainHigh	NonImprove	60	D	-0.853116351	2_below_mean	83.75	B	0.58099362	3_above_mean	71.875	C	-0.127792977	2_below_mean	Decrease	Decrease	LaterLoss	OverallLoss	NonImprove	77.25	C	0.230203878	3_above_mean	3-->3	MaintainHigh	1	1	2	1	4	3	1	4	2	5	5	4	5	5	5	5
instr1	64	D	-0.974082467	2_below_mean	64	D	-0.621125201	2_below_mean	MaintainLow	NonImprove	64	D	-0.592789227	2_below_mean	57.5	F	-1.109187616	1_under_1stdev	60.75	D	-0.86856593	2_below_mean	MaintainLow	MaintainLow	ConsistentLow	OverallConsistent	NonImprove	61.83333333	D	-0.813363187	2_below_mean	2-->2	MaintainLow	1	2	2	1	3	1	2	2	5	4	4	5	5	4	5	4
instr1	66	D	-0.831652434	2_below_mean	60	D	-0.872332433	2_below_mean	MaintainLow	NonImprove	68	D	-0.332462103	2_below_mean	63.75	D	-0.706763512	2_below_mean	65.875	D	-0.527310974	2_below_mean	MaintainLow	MaintainLow	ConsistentLow	OverallConsistent	NonImprove	63.91666667	D	-0.672340611	2_below_mean	2-->2	MaintainLow	1	4	1	9	4	2	2	2	5	4	4	3	3	5	5	4
instr1	84	B	0.450217859	3_above_mean	68	D	-0.369917968	2_below_mean	Decrease	NonImprove	62	D	-0.722952789	2_below_mean	67.5	D	-0.46530905	2_below_mean	64.75	D	-0.602220599	2_below_mean	Decrease	MaintainLow	PersistentLoss	OverallLoss	NonImprove	65.83333333	D	-0.542599841	2_below_mean	3-->2	Decrease	3	1	1	2	4	2	1	2	2	4	2	2	3	5	4	3
instr1	64	D	-0.974082467	2_below_mean	72	C	-0.118710735	2_below_mean	MaintainLow	NonImprove	68	D	-0.332462103	2_below_mean	62.5	D	-0.787248333	2_below_mean	65.25	D	-0.568927432	2_below_mean	MaintainLow	MaintainLow	ConsistentLow	OverallConsistent	NonImprove	67.5	D	-0.429781779	2_below_mean	2-->2	MaintainLow	1	2	2	5	3	2	2	2	5	5	5	3	2	3	5	4
instr1	84	B	0.450217859	3_above_mean	76	C	0.132496498	3_above_mean	MaintainHigh	NonImprove	84	B	0.708846393	3_above_mean	82.5	B	0.500508799	3_above_mean	83.25	B	0.629626559	3_above_mean	MaintainHigh	MaintainHigh	ConsistentHigh	OverallConsistent	NonImprove	80.83333333	B	0.472762709	3_above_mean	3-->3	MaintainHigh	2	1	1	10	1	1	2	2	2	5	4	4	3	4	4	3
instr1	74	C	-0.261932304	2_below_mean	68	D	-0.369917968	2_below_mean	MaintainLow	NonImprove	86	B	0.839009955	3_above_mean	68.75	D	-0.384824229	2_below_mean	77.375	C	0.238431853	3_above_mean	Increase	Increase	LaterGain	OverallGain	Improve	74.25	C	0.027131368	3_above_mean	2-->3	Increase	1	2	2	16	4	3	1	1	5	3	4	1	2	4	5	3
instr1	96	A	1.304798055	4_over_1stdev	99	A	1.576938086	4_over_1stdev	MaintainHigh	NonImprove	90	A	1.099337079	4_over_1stdev	82.5	B	0.500508799	3_above_mean	86.25	B	0.829385557	3_above_mean	Decrease	Decrease	LaterLoss	OverallLoss	NonImprove	90.5	A	1.127107463	4_over_1stdev	4-->4	MaintainHigh	1	1	2	6	1	1	2	4	2	5	5	4	5	5	5	5
instr1	88	B	0.735077924	3_above_mean	82	B	0.509307347	3_above_mean	MaintainHigh	NonImprove	74	C	0.058028583	3_above_mean	77.5	C	0.178569516	3_above_mean	75.75	C	0.130229063	3_above_mean	MaintainHigh	MaintainHigh	ConsistentHigh	OverallConsistent	NonImprove	77.83333333	C	0.269690199	3_above_mean	3-->3	MaintainHigh	1	2	2	9	4	1	4	2	5	4	5	5	4	4	5	2
instr1	84	B	0.450217859	3_above_mean	88	B	0.886118196	3_above_mean	MaintainHigh	NonImprove	92	A	1.229500641	4_over_1stdev	76.25	C	0.098084696	3_above_mean	84.125	B	0.6878896	3_above_mean	MaintainHigh	MaintainHigh	ConsistentHigh	OverallConsistent	NonImprove	85.41666667	B	0.783012377	3_above_mean	3-->3	MaintainHigh	1	1	1	9	3	1	2	3	2	4	4	4	3	4	5	5
instr1	84	B	0.450217859	3_above_mean	90	A	1.011721812	4_over_1stdev	Increase	Improve	90	A	1.099337079	4_over_1stdev	92.5	A	1.144387365	4_over_1stdev	91.25	A	1.162317222	4_over_1stdev	Increase	MaintainHigh	PersistentGain	OverallGain	Improve	90.83333333	A	1.149671076	4_over_1stdev	3-->4	Increase	3	1	2	1	4	1	2	2	2	4	4	2	3	4	4	3
instr1	54	F	-1.68623263	1_under_1stdev	60	D	-0.872332433	2_below_mean	Increase	Improve	54	F	-1.243607037	1_under_1stdev	55	F	-1.270157257	1_under_1stdev	54.5	F	-1.28473051	1_under_1stdev	MaintainLow	Decrease	TemporaryGain	OverallNoChange	NonImprove	56.33333333	F	-1.185662789	1_under_1stdev	1-->1	MaintainLow	1	1	2	5	2	2	1	2	1	3	2	3	2	4	5	5
instr1	80	B	0.165357794	3_above_mean	56	F	-1.123539666	1_under_1stdev	Decrease	NonImprove	46	F	-1.764261285	1_under_1stdev	50	F	-1.59209654	1_under_1stdev	48	F	-1.717541674	1_under_1stdev	Decrease	MaintainLow	PersistentLoss	OverallLoss	NonImprove	50.66666667	F	-1.569244196	1_under_1stdev	3-->1	Decrease	1	3	2	4	2	2	5	1	2	4	3	4	3	4	5	3
instr1	92	A	1.019937989	4_over_1stdev	95	A	1.325730853	4_over_1stdev	MaintainHigh	NonImprove	88	B	0.969173517	3_above_mean	87.5	B	0.822448082	3_above_mean	87.75	B	0.929265057	3_above_mean	Decrease	Decrease	LaterLoss	OverallLoss	NonImprove	90.16666667	A	1.104543851	4_over_1stdev	4-->4	MaintainHigh	1	1	2	6	1	1	2	3	2	4	3	4	3	5	5	3
instr1	76	C	-0.119502271	2_below_mean	76	C	0.132496498	3_above_mean	Increase	Improve	68	D	-0.332462103	2_below_mean	55	F	-1.270157257	1_under_1stdev	61.5	D	-0.81862618	2_below_mean	MaintainLow	Decrease	TemporaryGain	OverallNoChange	NonImprove	66.33333333	D	-0.508754422	2_below_mean	2-->2	MaintainLow	1	2	1	9	3	2	2	4	5	2	4	2	4	5	1	3
instr1	86	B	0.592647892	3_above_mean	89	B	0.948920004	3_above_mean	MaintainHigh	NonImprove	70	C	-0.202298541	2_below_mean	85	B	0.661478441	3_above_mean	77.5	C	0.246755145	3_above_mean	MaintainHigh	MaintainHigh	ConsistentHigh	OverallConsistent	NonImprove	81.33333333	B	0.506608127	3_above_mean	3-->3	MaintainHigh	1	1	2	6	1	1	3	1	1	4	3	5	2	4	5	3
instr1	96	A	1.304798055	4_over_1stdev	96	A	1.388532662	4_over_1stdev	MaintainHigh	NonImprove	94	A	1.359664203	4_over_1stdev	93.75	A	1.224872186	4_over_1stdev	93.875	A	1.337106345	4_over_1stdev	MaintainHigh	MaintainHigh	ConsistentHigh	OverallConsistent	NonImprove	94.58333333	A	1.403511713	4_over_1stdev	4-->4	MaintainHigh	1	1	2	1	1	3	1	2	2	NA	NA	NA	NA	NA	NA	NA
instr1	88	B	0.735077924	3_above_mean	84	B	0.634910963	3_above_mean	MaintainHigh	NonImprove	86	B	0.839009955	3_above_mean	85	B	0.661478441	3_above_mean	85.5	B	0.779445808	3_above_mean	MaintainHigh	MaintainHigh	ConsistentHigh	OverallConsistent	NonImprove	85	B	0.754807862	3_above_mean	3-->3	MaintainHigh	1	1	2	2	4	1	2	4	5	5	3	2	3	4	3	3
instr1	90	A	0.877507957	3_above_mean	90	A	1.011721812	4_over_1stdev	Increase	Improve	90	A	1.099337079	4_over_1stdev	88.75	B	0.902932903	3_above_mean	89.375	B	1.037467848	4_over_1stdev	Increase	MaintainHigh	PersistentGain	OverallGain	Improve	89.58333333	B	1.06505753	4_over_1stdev	3-->4	Increase	1	1	2	6	1	2	2	4	2	5	5	5	4	5	5	4
instr1	74	C	-0.261932304	2_below_mean	62	D	-0.746728817	2_below_mean	MaintainLow	NonImprove	72	C	-0.072134979	2_below_mean	71.25	C	-0.223854587	2_below_mean	71.625	C	-0.14443956	2_below_mean	MaintainLow	MaintainLow	ConsistentLow	OverallConsistent	NonImprove	68.41666667	D	-0.367731846	2_below_mean	2-->2	MaintainLow	1	2	2	9	1	1	2	2	2	5	5	5	2	5	5	4
instr1	90	A	0.877507957	3_above_mean	88	B	0.886118196	3_above_mean	MaintainHigh	NonImprove	92	A	1.229500641	4_over_1stdev	91.25	A	1.063902545	4_over_1stdev	91.625	A	1.187287096	4_over_1stdev	Increase	Increase	LaterGain	OverallGain	Improve	90.41666667	A	1.12146656	4_over_1stdev	3-->4	Increase	1	1	2	1	1	1	2	2	2	3	5	4	2	5	4	5
instr1	46	F	-2.25595276	1_under_1stdev	46	F	-1.751557748	1_under_1stdev	MaintainLow	NonImprove	42	F	-2.024588409	1_under_1stdev	45	F	-1.914035823	1_under_1stdev	43.5	F	-2.017180172	1_under_1stdev	MaintainLow	MaintainLow	ConsistentLow	OverallConsistent	NonImprove	44.33333333	F	-1.997952828	1_under_1stdev	1-->1	MaintainLow	1	1	2	9	1	3	2	2	2	4	4	3	3	3	4	3
instr1	88	B	0.735077924	3_above_mean	82	B	0.509307347	3_above_mean	MaintainHigh	NonImprove	78	C	0.318355707	3_above_mean	77.5	C	0.178569516	3_above_mean	77.75	C	0.263401728	3_above_mean	MaintainHigh	MaintainHigh	ConsistentHigh	OverallConsistent	NonImprove	79.16666667	C	0.359944648	3_above_mean	3-->3	MaintainHigh	1	1	2	16	1	1	2	2	2	5	4	3	3	5	5	4
instr1	68	D	-0.689222402	2_below_mean	62	D	-0.746728817	2_below_mean	MaintainLow	NonImprove	72	C	-0.072134979	2_below_mean	58.75	F	-1.028702795	1_under_1stdev	65.375	D	-0.560604141	2_below_mean	MaintainLow	MaintainLow	ConsistentLow	OverallConsistent	NonImprove	64.25	D	-0.649776999	2_below_mean	2-->2	MaintainLow	1	1	2	16	4	1	2	2	5	NA	NA	NA	NA	NA	NA	NA
instr1	86	B	0.592647892	3_above_mean	80	B	0.383703731	3_above_mean	MaintainHigh	NonImprove	76	C	0.188192145	3_above_mean	81.25	B	0.420023979	3_above_mean	78.625	C	0.321664769	3_above_mean	MaintainHigh	MaintainHigh	ConsistentHigh	OverallConsistent	NonImprove	79.08333333	C	0.354303745	3_above_mean	3-->3	MaintainHigh	NA	NA	NA	NA	NA	NA	NA	NA	NA	NA	NA	NA	NA	NA	NA	NA
instr1	62	D	-1.116512499	1_under_1stdev	84	B	0.634910963	3_above_mean	Increase	Improve	86	B	0.839009955	3_above_mean	87.5	B	0.822448082	3_above_mean	86.75	B	0.862678724	3_above_mean	Increase	MaintainHigh	PersistentGain	OverallGain	Improve	85.83333333	B	0.811216892	3_above_mean	1-->3	Increase	1	1	2	3	1	2	2	2	3	4	5	3	2	5	5	3
instr1	96	A	1.304798055	4_over_1stdev	100	A	1.639739894	4_over_1stdev	MaintainHigh	NonImprove	86	B	0.839009955	3_above_mean	92.5	A	1.144387365	4_over_1stdev	89.25	B	1.029144556	4_over_1stdev	MaintainHigh	MaintainHigh	ConsistentHigh	OverallConsistent	NonImprove	92.83333333	A	1.285052749	4_over_1stdev	4-->4	MaintainHigh	1	1	2	6	1	2	2	4	3	5	4	5	3	3	5	4
instr1	94	A	1.162368022	4_over_1stdev	92	A	1.137325429	4_over_1stdev	MaintainHigh	NonImprove	92	A	1.229500641	4_over_1stdev	90	A	0.983417724	3_above_mean	91	A	1.145670638	4_over_1stdev	MaintainHigh	MaintainHigh	ConsistentHigh	OverallConsistent	NonImprove	91.33333333	A	1.183516494	4_over_1stdev	4-->4	MaintainHigh	1	1	2	1	1	1	2	4	2	5	5	3	5	5	5	5
instr1	68	D	-0.689222402	2_below_mean	54	F	-1.249143282	1_under_1stdev	Decrease	NonImprove	64	D	-0.592789227	2_below_mean	67.5	D	-0.46530905	2_below_mean	65.75	D	-0.535634266	2_below_mean	MaintainLow	Increase	TemporaryLoss	OverallNoChange	NonImprove	61.83333333	D	-0.813363187	2_below_mean	2-->2	MaintainLow	3	1	2	1	1	2	2	2	2	4	4	3	4	4	5	3
instr1	60	D	-1.258942532	1_under_1stdev	58	F	-0.99793605	2_below_mean	Increase	Improve	52	F	-1.373770599	1_under_1stdev	51.25	F	-1.51161172	1_under_1stdev	51.625	F	-1.476166217	1_under_1stdev	MaintainLow	Decrease	TemporaryGain	OverallNoChange	NonImprove	53.75	F	-1.360530783	1_under_1stdev	1-->1	MaintainLow	3	2	2	13	3	2	2	4	2	5	4	5	4	5	5	5
instr1	92	A	1.019937989	4_over_1stdev	92	A	1.137325429	4_over_1stdev	MaintainHigh	NonImprove	84	B	0.708846393	3_above_mean	82.5	B	0.500508799	3_above_mean	83.25	B	0.629626559	3_above_mean	Decrease	Decrease	LaterLoss	OverallLoss	NonImprove	86.16666667	B	0.833780505	3_above_mean	4-->3	Decrease	3	1	2	2	1	2	2	2	2	4	4	3	4	4	4	4
instr1	74	C	-0.261932304	2_below_mean	70	C	-0.244314351	2_below_mean	MaintainLow	NonImprove	62	D	-0.722952789	2_below_mean	61.25	D	-0.867733154	2_below_mean	61.625	D	-0.810302889	2_below_mean	MaintainLow	MaintainLow	ConsistentLow	OverallConsistent	NonImprove	64.41666667	D	-0.638495192	2_below_mean	2-->2	MaintainLow	1	1	2	13	1	3	1	2	2	4	4	3	2	4	5	4
instr1	92	A	1.019937989	4_over_1stdev	96	A	1.388532662	4_over_1stdev	MaintainHigh	NonImprove	80	B	0.448519269	3_above_mean	86.25	B	0.741963262	3_above_mean	83.125	B	0.621303267	3_above_mean	Decrease	Decrease	LaterLoss	OverallLoss	NonImprove	87.41666667	B	0.91839405	3_above_mean	4-->3	Decrease	1	1	2	5	1	3	1	2	2	4	5	4	3	4	5	4
instr1	96	A	1.304798055	4_over_1stdev	100	A	1.639739894	4_over_1stdev	MaintainHigh	NonImprove	92	A	1.229500641	4_over_1stdev	97.5	A	1.466326648	4_over_1stdev	94.75	A	1.395369387	4_over_1stdev	MaintainHigh	MaintainHigh	ConsistentHigh	OverallConsistent	NonImprove	96.5	A	1.533252483	4_over_1stdev	4-->4	MaintainHigh	1	1	2	1	1	3	1	2	2	5	5	4	3	4	4	4
instr1	80	B	0.165357794	3_above_mean	78	C	0.258100114	3_above_mean	MaintainHigh	NonImprove	82	B	0.578682831	3_above_mean	78.75	C	0.259054337	3_above_mean	80.375	B	0.438190852	3_above_mean	MaintainHigh	MaintainHigh	ConsistentHigh	OverallConsistent	NonImprove	79.58333333	C	0.388149163	3_above_mean	3-->3	MaintainHigh	1	1	2	2	1	1	2	2	2	NA	NA	NA	NA	NA	NA	NA
instr1	84	B	0.450217859	3_above_mean	72	C	-0.118710735	2_below_mean	Decrease	NonImprove	80	B	0.448519269	3_above_mean	70	C	-0.304339408	2_below_mean	75	C	0.080289313	3_above_mean	MaintainHigh	Increase	TemporaryLoss	OverallNoChange	NonImprove	74	C	0.010208659	3_above_mean	3-->3	MaintainHigh	1	2	2	13	4	2	2	2	5	4	4	3	4	4	5	4
instr2	90	A	0.877507957	3_above_mean	98	A	1.514136278	4_over_1stdev	Increase	Improve	92	A	1.229500641	4_over_1stdev	91.25	A	1.063902545	4_over_1stdev	91.625	A	1.187287096	4_over_1stdev	Increase	MaintainHigh	PersistentGain	OverallGain	Improve	93.75	A	1.347102682	4_over_1stdev	3-->4	Increase	3	1	2	2	1	2	2	4	2	4	5	3	3	4	4	4
instr2	56	F	-1.543802597	1_under_1stdev	62	D	-0.746728817	2_below_mean	Increase	Improve	78	C	0.318355707	3_above_mean	67.5	D	-0.46530905	2_below_mean	72.75	C	-0.069529936	2_below_mean	Increase	MaintainLow	PersistentGain	OverallGain	Improve	69.16666667	D	-0.316963718	2_below_mean	1-->2	Increase	3	3	2	16	3	2	1	4	5	4	4	4	3	5	4	4
instr2	68	D	-0.689222402	2_below_mean	66	D	-0.495521584	2_below_mean	MaintainLow	NonImprove	64	D	-0.592789227	2_below_mean	63.75	D	-0.706763512	2_below_mean	63.875	D	-0.66048364	2_below_mean	MaintainLow	MaintainLow	ConsistentLow	OverallConsistent	NonImprove	64.58333333	D	-0.627213386	2_below_mean	2-->2	MaintainLow	1	2	2	16	4	3	1	2	4	3	3	3	3	3	3	3
instr2	50	F	-1.971092695	1_under_1stdev	50	F	-1.500350515	1_under_1stdev	MaintainLow	NonImprove	30	F	-2.80556978	1_under_1stdev	52.5	F	-1.431126899	1_under_1stdev	41.25	F	-2.166999421	1_under_1stdev	MaintainLow	MaintainLow	ConsistentLow	OverallConsistent	NonImprove	44.16666667	F	-2.009234635	1_under_1stdev	1-->1	MaintainLow	3	1	2	8	4	3	1	2	5	4	3	5	4	4	5	3
instr2	84	B	0.450217859	3_above_mean	80	B	0.383703731	3_above_mean	MaintainHigh	NonImprove	70	C	-0.202298541	2_below_mean	82.5	B	0.500508799	3_above_mean	76.25	C	0.163522229	3_above_mean	MaintainHigh	MaintainHigh	ConsistentHigh	OverallConsistent	NonImprove	77.5	C	0.247126587	3_above_mean	3-->3	MaintainHigh	3	1	2	2	3	1	2	2	2	4	3	4	5	4	3	4
instr2	76	C	-0.119502271	2_below_mean	90	A	1.011721812	4_over_1stdev	Increase	Improve	82	B	0.578682831	3_above_mean	86.25	B	0.741963262	3_above_mean	84.125	B	0.6878896	3_above_mean	Increase	Decrease	PersistentGain	OverallGain	Improve	86.08333333	B	0.828139601	3_above_mean	2-->3	Increase	3	1	1	9	1	3	2	1	2	5	5	5	5	5	5	5
instr2	82	B	0.307787827	3_above_mean	68	D	-0.369917968	2_below_mean	Decrease	NonImprove	70	C	-0.202298541	2_below_mean	86.25	B	0.741963262	3_above_mean	78.125	C	0.288371603	3_above_mean	MaintainHigh	Increase	TemporaryLoss	OverallNoChange	NonImprove	74.75	C	0.060976786	3_above_mean	3-->3	MaintainHigh	1	1	2	1	1	1	2	2	2	4	4	2	3	3	4	4
instr2	80	B	0.165357794	3_above_mean	68	D	-0.369917968	2_below_mean	Decrease	NonImprove	62	D	-0.722952789	2_below_mean	62.5	D	-0.787248333	2_below_mean	62.25	D	-0.768686431	2_below_mean	Decrease	MaintainLow	PersistentLoss	OverallLoss	NonImprove	64.16666667	D	-0.655417902	2_below_mean	3-->2	Decrease	1	1	2	16	1	1	2	2	2	5	5	3	4	4	5	5
instr2	84	B	0.450217859	3_above_mean	68	D	-0.369917968	2_below_mean	Decrease	NonImprove	84	B	0.708846393	3_above_mean	91.25	A	1.063902545	4_over_1stdev	87.625	B	0.920941765	3_above_mean	MaintainHigh	Increase	TemporaryLoss	OverallNoChange	NonImprove	81.08333333	B	0.489685418	3_above_mean	3-->3	MaintainHigh	1	1	2	3	1	1	2	4	3	NA	NA	NA	NA	NA	NA	NA
instr2	72	C	-0.404362336	2_below_mean	72	C	-0.118710735	2_below_mean	MaintainLow	NonImprove	76	C	0.188192145	3_above_mean	68.75	D	-0.384824229	2_below_mean	72.375	C	-0.094499811	2_below_mean	MaintainLow	MaintainLow	ConsistentLow	OverallConsistent	NonImprove	72.25	C	-0.108250305	2_below_mean	2-->2	MaintainLow	1	1	2	2	1	2	2	2	2	4	5	5	3	5	5	4
instr2	72	C	-0.404362336	2_below_mean	76	C	0.132496498	3_above_mean	Increase	Improve	88	B	0.969173517	3_above_mean	82.5	B	0.500508799	3_above_mean	85.25	B	0.762799225	3_above_mean	Increase	MaintainHigh	PersistentGain	OverallGain	Improve	82.16666667	B	0.563017158	3_above_mean	2-->3	Increase	1	1	2	16	1	2	2	2	2	5	4	4	5	5	5	4
instr2	94	A	1.162368022	4_over_1stdev	94	A	1.262929045	4_over_1stdev	MaintainHigh	NonImprove	92	A	1.229500641	4_over_1stdev	91.25	A	1.063902545	4_over_1stdev	91.625	A	1.187287096	4_over_1stdev	MaintainHigh	MaintainHigh	ConsistentHigh	OverallConsistent	NonImprove	92.41666667	A	1.256848234	4_over_1stdev	4-->4	MaintainHigh	1	1	2	2	4	1	2	2	2	NA	NA	NA	NA	NA	NA	NA
instr2	76	C	-0.119502271	2_below_mean	58	F	-0.99793605	2_below_mean	MaintainLow	NonImprove	66	D	-0.462625665	2_below_mean	77.5	C	0.178569516	3_above_mean	71.75	C	-0.136116269	2_below_mean	MaintainLow	MaintainLow	ConsistentLow	OverallConsistent	NonImprove	67.16666667	D	-0.452345392	2_below_mean	2-->2	MaintainLow	1	1	2	16	1	2	2	4	2	5	4	5	2	5	5	4
instr2	86	B	0.592647892	3_above_mean	86	B	0.76051458	3_above_mean	MaintainHigh	NonImprove	76	C	0.188192145	3_above_mean	80	B	0.339539158	3_above_mean	78	C	0.280048311	3_above_mean	MaintainHigh	MaintainHigh	ConsistentHigh	OverallConsistent	NonImprove	80.66666667	B	0.461480903	3_above_mean	3-->3	MaintainHigh	1	1	2	6	1	1	2	2	2	NA	NA	NA	NA	NA	NA	NA
instr2	92	A	1.019937989	4_over_1stdev	98	A	1.514136278	4_over_1stdev	MaintainHigh	NonImprove	84	B	0.708846393	3_above_mean	93.75	A	1.224872186	4_over_1stdev	88.875	B	1.004174681	4_over_1stdev	MaintainHigh	MaintainHigh	ConsistentHigh	OverallConsistent	NonImprove	91.91666667	A	1.223002815	4_over_1stdev	4-->4	MaintainHigh	1	1	2	6	1	2	1	2	2	5	5	5	5	5	5	5
instr2	82	B	0.307787827	3_above_mean	92	A	1.137325429	4_over_1stdev	Increase	Improve	78	C	0.318355707	3_above_mean	83.75	B	0.58099362	3_above_mean	80.875	B	0.471484018	3_above_mean	MaintainHigh	Decrease	TemporaryGain	OverallNoChange	NonImprove	84.58333333	B	0.726603347	3_above_mean	3-->3	MaintainHigh	1	1	2	1	1	1	2	2	2	NA	NA	NA	NA	NA	NA	NA
instr2	60	D	-1.258942532	1_under_1stdev	74	C	0.006892881	3_above_mean	Increase	Improve	70	C	-0.202298541	2_below_mean	72.5	C	-0.143369767	2_below_mean	71.25	C	-0.169409435	2_below_mean	Increase	Decrease	PersistentGain	OverallGain	Improve	72.16666667	C	-0.113891208	2_below_mean	1-->2	Increase	1	1	2	1	1	2	2	4	2	5	5	4	4	4	2	4
instr2	94	A	1.162368022	4_over_1stdev	92	A	1.137325429	4_over_1stdev	MaintainHigh	NonImprove	86	B	0.839009955	3_above_mean	93.75	A	1.224872186	4_over_1stdev	89.875	B	1.070761014	4_over_1stdev	MaintainHigh	MaintainHigh	ConsistentHigh	OverallConsistent	NonImprove	90.58333333	A	1.132748366	4_over_1stdev	4-->4	MaintainHigh	1	1	2	1	1	1	2	4	2	5	5	2	3	5	5	4
instr2	92	A	1.019937989	4_over_1stdev	88	B	0.886118196	3_above_mean	Decrease	NonImprove	86	B	0.839009955	3_above_mean	92.5	A	1.144387365	4_over_1stdev	89.25	B	1.029144556	4_over_1stdev	MaintainHigh	Increase	TemporaryLoss	OverallNoChange	NonImprove	88.83333333	B	1.014289402	4_over_1stdev	4-->4	MaintainHigh	NA	NA	NA	NA	NA	NA	NA	NA	NA	5	5	5	5	5	5	5
instr2	90	A	0.877507957	3_above_mean	86	B	0.76051458	3_above_mean	MaintainHigh	NonImprove	90	A	1.099337079	4_over_1stdev	91.25	A	1.063902545	4_over_1stdev	90.625	A	1.120700764	4_over_1stdev	Increase	Increase	LaterGain	OverallGain	Improve	89.08333333	B	1.031212111	4_over_1stdev	3-->4	Increase	1	1	2	1	1	1	4	2	2	5	5	5	5	5	5	4
instr2	80	B	0.165357794	3_above_mean	66	D	-0.495521584	2_below_mean	Decrease	NonImprove	68	D	-0.332462103	2_below_mean	73.75	C	-0.062884946	2_below_mean	70.875	C	-0.19437931	2_below_mean	Decrease	MaintainLow	PersistentLoss	OverallLoss	NonImprove	69.25	D	-0.311322815	2_below_mean	3-->2	Decrease	1	1	2	2	1	1	2	3	2	NA	NA	NA	NA	NA	NA	NA
instr2	72	C	-0.404362336	2_below_mean	64	D	-0.621125201	2_below_mean	MaintainLow	NonImprove	56	F	-1.113443475	1_under_1stdev	60	D	-0.948217974	2_below_mean	58	F	-1.051678345	1_under_1stdev	Decrease	Decrease	LaterLoss	OverallLoss	NonImprove	60	D	-0.937463054	2_below_mean	2-->2	MaintainLow	1	1	1	2	4	3	1	2	2	4	5	3	2	4	5	2
instr2	92	A	1.019937989	4_over_1stdev	92	A	1.137325429	4_over_1stdev	MaintainHigh	NonImprove	90	A	1.099337079	4_over_1stdev	93.75	A	1.224872186	4_over_1stdev	91.875	A	1.20393368	4_over_1stdev	MaintainHigh	MaintainHigh	ConsistentHigh	OverallConsistent	NonImprove	91.91666667	A	1.223002815	4_over_1stdev	4-->4	MaintainHigh	1	1	2	1	1	1	2	2	2	4	5	4	5	5	5	5
instr2	50	F	-1.971092695	1_under_1stdev	46	F	-1.751557748	1_under_1stdev	MaintainLow	NonImprove	38	F	-2.284915532	1_under_1stdev	58.75	F	-1.028702795	1_under_1stdev	48.375	F	-1.692571799	1_under_1stdev	MaintainLow	MaintainLow	ConsistentLow	OverallConsistent	NonImprove	47.58333333	F	-1.777957609	1_under_1stdev	1-->1	MaintainLow	3	2	2	1	2	2	4	1	2	4	4	3	4	5	5	4
instr2	78	C	0.022927761	3_above_mean	58	F	-0.99793605	2_below_mean	Decrease	NonImprove	66	D	-0.462625665	2_below_mean	58.75	F	-1.028702795	1_under_1stdev	62.375	D	-0.760363139	2_below_mean	Decrease	MaintainLow	PersistentLoss	OverallLoss	NonImprove	60.91666667	D	-0.875413121	2_below_mean	3-->2	Decrease	3	1	2	16	1	1	2	2	2	5	5	3	5	5	5	4
instr2	86	B	0.592647892	3_above_mean	70	C	-0.244314351	2_below_mean	Decrease	NonImprove	70	C	-0.202298541	2_below_mean	81.25	B	0.420023979	3_above_mean	75.625	C	0.121905771	3_above_mean	MaintainHigh	Increase	TemporaryLoss	OverallNoChange	NonImprove	73.75	C	-0.00671405	2_below_mean	3-->2	Decrease	1	1	2	2	1	3	1	4	2	NA	NA	NA	NA	NA	NA	NA
instr2	80	B	0.165357794	3_above_mean	66	D	-0.495521584	2_below_mean	Decrease	NonImprove	86	B	0.839009955	3_above_mean	72.5	C	-0.143369767	2_below_mean	79.25	C	0.363281228	3_above_mean	MaintainHigh	Increase	TemporaryLoss	OverallNoChange	NonImprove	74.83333333	C	0.066617689	3_above_mean	3-->3	MaintainHigh	1	1	2	1	1	1	2	4	2	5	4	4	3	4	5	5
instr2	60	D	-1.258942532	1_under_1stdev	38	F	-2.253972213	1_under_1stdev	MaintainLow	NonImprove	50	F	-1.503934161	1_under_1stdev	53.75	F	-1.350642078	1_under_1stdev	51.875	F	-1.459519634	1_under_1stdev	MaintainLow	MaintainLow	ConsistentLow	OverallConsistent	NonImprove	47.25	F	-1.800521222	1_under_1stdev	1-->1	MaintainLow	1	1	1	9	3	2	1	2	5	4	4	2	4	4	5	4
instr2	94	A	1.162368022	4_over_1stdev	88	B	0.886118196	3_above_mean	Decrease	NonImprove	82	B	0.578682831	3_above_mean	85	B	0.661478441	3_above_mean	83.5	B	0.646273142	3_above_mean	Decrease	MaintainHigh	PersistentLoss	OverallLoss	NonImprove	85	B	0.754807862	3_above_mean	4-->3	Decrease	1	1	2	3	4	1	2	4	3	4	5	3	4	5	4	5
instr2	96	A	1.304798055	4_over_1stdev	78	C	0.258100114	3_above_mean	Decrease	NonImprove	86	B	0.839009955	3_above_mean	90	A	0.983417724	3_above_mean	88	B	0.94591164	3_above_mean	Decrease	MaintainHigh	PersistentLoss	OverallLoss	NonImprove	84.66666667	B	0.73224425	3_above_mean	4-->3	Decrease	NA	NA	NA	NA	NA	NA	NA	NA	NA	4	4	3	4	4	5	4
instr2	100	A	1.58965812	4_over_1stdev	98	A	1.514136278	4_over_1stdev	MaintainHigh	NonImprove	94	A	1.359664203	4_over_1stdev	97.5	A	1.466326648	4_over_1stdev	95.75	A	1.461955719	4_over_1stdev	MaintainHigh	MaintainHigh	ConsistentHigh	OverallConsistent	NonImprove	96.5	A	1.533252483	4_over_1stdev	4-->4	MaintainHigh	1	1	2	1	2	1	2	2	2	4	5	3	4	4	3	5
instr2	92	A	1.019937989	4_over_1stdev	70	C	-0.244314351	2_below_mean	Decrease	NonImprove	84	B	0.708846393	3_above_mean	78.75	C	0.259054337	3_above_mean	81.375	B	0.504777185	3_above_mean	Decrease	Increase	PersistentLoss	OverallLoss	NonImprove	77.58333333	C	0.25276749	3_above_mean	4-->3	Decrease	1	1	2	9	2	3	1	2	2	5	4	5	3	4	5	3
instr2	94	A	1.162368022	4_over_1stdev	76	C	0.132496498	3_above_mean	Decrease	NonImprove	80	B	0.448519269	3_above_mean	91.25	A	1.063902545	4_over_1stdev	85.625	B	0.787769099	3_above_mean	Decrease	MaintainHigh	PersistentLoss	OverallLoss	NonImprove	82.41666667	B	0.579939867	3_above_mean	4-->3	Decrease	1	1	2	13	3	3	1	4	5	5	5	1	2	5	5	5
instr2	72	C	-0.404362336	2_below_mean	70	C	-0.244314351	2_below_mean	MaintainLow	NonImprove	72	C	-0.072134979	2_below_mean	66.25	D	-0.545793871	2_below_mean	69.125	D	-0.310905393	2_below_mean	MaintainLow	MaintainLow	ConsistentLow	OverallConsistent	NonImprove	69.41666667	D	-0.300041009	2_below_mean	2-->2	MaintainLow	3	2	2	16	4	2	2	4	5	5	3	4	2	5	5	4
instr2	82	B	0.307787827	3_above_mean	68	D	-0.369917968	2_below_mean	Decrease	NonImprove	62	D	-0.722952789	2_below_mean	72.5	C	-0.143369767	2_below_mean	67.25	D	-0.435754767	2_below_mean	Decrease	MaintainLow	PersistentLoss	OverallLoss	NonImprove	67.5	D	-0.429781779	2_below_mean	3-->2	Decrease	1	1	2	10	1	3	1	4	2	5	4	4	5	5	5	5
instr2	94	A	1.162368022	4_over_1stdev	94	A	1.262929045	4_over_1stdev	MaintainHigh	NonImprove	92	A	1.229500641	4_over_1stdev	90	A	0.983417724	3_above_mean	91	A	1.145670638	4_over_1stdev	MaintainHigh	MaintainHigh	ConsistentHigh	OverallConsistent	NonImprove	92	A	1.228643718	4_over_1stdev	4-->4	MaintainHigh	1	1	2	1	1	1	2	2	2	5	4	4	5	5	4	5
instr2	88	B	0.735077924	3_above_mean	66	D	-0.495521584	2_below_mean	Decrease	NonImprove	70	C	-0.202298541	2_below_mean	78.75	C	0.259054337	3_above_mean	74.375	C	0.038672855	3_above_mean	MaintainHigh	Increase	TemporaryLoss	OverallNoChange	NonImprove	71.58333333	C	-0.15337753	2_below_mean	3-->2	Decrease	1	1	2	11	1	3	2	2	2	NA	NA	NA	NA	NA	NA	NA
instr2	52	F	-1.828662662	1_under_1stdev	42	F	-2.002764981	1_under_1stdev	MaintainLow	NonImprove	40	F	-2.15475197	1_under_1stdev	45	F	-1.914035823	1_under_1stdev	42.5	F	-2.083766505	1_under_1stdev	MaintainLow	MaintainLow	ConsistentLow	OverallConsistent	NonImprove	42.33333333	F	-2.133334502	1_under_1stdev	1-->1	MaintainLow	3	1	2	17	1	1	2	4	2	2	4	3	3	5	5	2
instr2	36	F	-2.968102923	1_under_1stdev	32	F	-2.630783063	1_under_1stdev	MaintainLow	NonImprove	30	F	-2.80556978	1_under_1stdev	38.75	F	-2.316459927	1_under_1stdev	34.375	F	-2.624780459	1_under_1stdev	MaintainLow	MaintainLow	ConsistentLow	OverallConsistent	NonImprove	33.58333333	F	-2.725629322	1_under_1stdev	1-->1	MaintainLow	NA	NA	NA	NA	NA	NA	NA	NA	NA	2	3	3	4	4	3	2
instr2	54	F	-1.68623263	1_under_1stdev	62	D	-0.746728817	2_below_mean	Increase	Improve	52	F	-1.373770599	1_under_1stdev	63.75	D	-0.706763512	2_below_mean	57.875	F	-1.060001637	1_under_1stdev	MaintainLow	Decrease	TemporaryGain	OverallNoChange	NonImprove	59.25	F	-0.988231182	2_below_mean	1-->2	Increase	1	1	2	1	1	1	2	2	2	NA	NA	NA	NA	NA	NA	NA
instr2	74	C	-0.261932304	2_below_mean	70	C	-0.244314351	2_below_mean	MaintainLow	NonImprove	84	B	0.708846393	3_above_mean	80	B	0.339539158	3_above_mean	82	B	0.546393643	3_above_mean	Increase	Increase	LaterGain	OverallGain	Improve	78	C	0.280972005	3_above_mean	2-->3	Increase	1	1	2	2	1	2	2	4	2	NA	NA	NA	NA	NA	NA	NA
instr2	84	B	0.450217859	3_above_mean	86	B	0.76051458	3_above_mean	MaintainHigh	NonImprove	78	C	0.318355707	3_above_mean	90	A	0.983417724	3_above_mean	84	B	0.679566309	3_above_mean	MaintainHigh	MaintainHigh	ConsistentHigh	OverallConsistent	NonImprove	84.66666667	B	0.73224425	3_above_mean	3-->3	MaintainHigh	1	1	2	1	1	2	2	2	2	NA	NA	NA	NA	NA	NA	NA
instr2	58	F	-1.401372565	1_under_1stdev	64	D	-0.621125201	2_below_mean	Increase	Improve	56	F	-1.113443475	1_under_1stdev	55	F	-1.270157257	1_under_1stdev	55.5	F	-1.218144178	1_under_1stdev	MaintainLow	Decrease	TemporaryGain	OverallNoChange	NonImprove	58.33333333	F	-1.050281115	1_under_1stdev	1-->1	MaintainLow	1	1	2	6	1	1	2	4	2	NA	NA	NA	NA	NA	NA	NA
instr2	90	A	0.877507957	3_above_mean	92	A	1.137325429	4_over_1stdev	Increase	Improve	78	C	0.318355707	3_above_mean	91.25	A	1.063902545	4_over_1stdev	84.625	B	0.721182767	3_above_mean	MaintainHigh	Decrease	TemporaryGain	OverallNoChange	NonImprove	87.08333333	B	0.895830438	3_above_mean	3-->3	MaintainHigh	3	1	2	16	3	2	2	2	5	5	5	5	5	5	5	5
instr2	88	B	0.735077924	3_above_mean	100	A	1.639739894	4_over_1stdev	Increase	Improve	88	B	0.969173517	3_above_mean	92.5	A	1.144387365	4_over_1stdev	90.25	A	1.095730889	4_over_1stdev	Increase	MaintainHigh	PersistentGain	OverallGain	Improve	93.5	A	1.330179973	4_over_1stdev	3-->4	Increase	1	1	2	6	1	1	2	2	2	3	5	4	4	4	4	4
instr2	90	A	0.877507957	3_above_mean	88	B	0.886118196	3_above_mean	MaintainHigh	NonImprove	86	B	0.839009955	3_above_mean	92.5	A	1.144387365	4_over_1stdev	89.25	B	1.029144556	4_over_1stdev	Increase	Increase	LaterGain	OverallGain	Improve	88.83333333	B	1.014289402	4_over_1stdev	3-->4	Increase	NA	NA	NA	NA	NA	NA	NA	NA	NA	5	5	5	5	5	5	5
instr2	92	A	1.019937989	4_over_1stdev	88	B	0.886118196	3_above_mean	Decrease	NonImprove	88	B	0.969173517	3_above_mean	87.5	B	0.822448082	3_above_mean	87.75	B	0.929265057	3_above_mean	Decrease	MaintainHigh	PersistentLoss	OverallLoss	NonImprove	87.83333333	B	0.946598566	3_above_mean	4-->3	Decrease	1	1	2	1	1	2	2	2	2	NA	NA	NA	NA	NA	NA	NA
instr2	54	F	-1.68623263	1_under_1stdev	68	D	-0.369917968	2_below_mean	Increase	Improve	40	F	-2.15475197	1_under_1stdev	67.5	D	-0.46530905	2_below_mean	53.75	F	-1.33467026	1_under_1stdev	MaintainLow	Decrease	TemporaryGain	OverallNoChange	NonImprove	58.5	F	-1.038999309	1_under_1stdev	1-->1	MaintainLow	3	1	2	4	1	1	2	4	3	4	5	4	3	5	5	3
instr2	82	B	0.307787827	3_above_mean	74	C	0.006892881	3_above_mean	MaintainHigh	NonImprove	82	B	0.578682831	3_above_mean	81.25	B	0.420023979	3_above_mean	81.625	B	0.521423768	3_above_mean	MaintainHigh	MaintainHigh	ConsistentHigh	OverallConsistent	NonImprove	79.08333333	C	0.354303745	3_above_mean	3-->3	MaintainHigh	1	1	2	9	1	3	2	4	2	5	5	5	3	5	5	5
instr2	36	F	-2.968102923	1_under_1stdev	60	D	-0.872332433	2_below_mean	Increase	Improve	62	D	-0.722952789	2_below_mean	50	F	-1.59209654	1_under_1stdev	56	F	-1.184851011	1_under_1stdev	MaintainLow	Decrease	TemporaryGain	OverallNoChange	NonImprove	57.33333333	F	-1.117971952	1_under_1stdev	1-->1	MaintainLow	NA	NA	NA	NA	NA	NA	NA	NA	NA	3	2	3	2	4	4	3
instr2	94	A	1.162368022	4_over_1stdev	100	A	1.639739894	4_over_1stdev	MaintainHigh	NonImprove	96	A	1.489827765	4_over_1stdev	98.75	A	1.546811469	4_over_1stdev	97.375	A	1.57015851	4_over_1stdev	MaintainHigh	MaintainHigh	ConsistentHigh	OverallConsistent	NonImprove	98.25	A	1.651711447	4_over_1stdev	4-->4	MaintainHigh	1	1	2	6	1	1	3	2	2	4	5	5	5	5	5	4
instr2	86	B	0.592647892	3_above_mean	90	A	1.011721812	4_over_1stdev	Increase	Improve	76	C	0.188192145	3_above_mean	87.5	B	0.822448082	3_above_mean	81.75	B	0.52974706	3_above_mean	MaintainHigh	Decrease	TemporaryGain	OverallNoChange	NonImprove	84.5	B	0.720962443	3_above_mean	3-->3	MaintainHigh	1	1	2	1	1	1	2	2	2	5	5	3	3	4	4	5
instr2	92	A	1.019937989	4_over_1stdev	88	B	0.886118196	3_above_mean	Decrease	NonImprove	80	B	0.448519269	3_above_mean	91.25	A	1.063902545	4_over_1stdev	85.625	B	0.787769099	3_above_mean	Decrease	MaintainHigh	PersistentLoss	OverallLoss	NonImprove	86.41666667	B	0.850703214	3_above_mean	4-->3	Decrease	1	1	2	2	4	3	3	4	2	5	5	5	5	5	5	5
instr2	54	F	-1.68623263	1_under_1stdev	56	F	-1.123539666	1_under_1stdev	MaintainLow	NonImprove	56	F	-1.113443475	1_under_1stdev	45	F	-1.914035823	1_under_1stdev	50.5	F	-1.551075842	1_under_1stdev	MaintainLow	MaintainLow	ConsistentLow	OverallConsistent	NonImprove	52.33333333	F	-1.456426135	1_under_1stdev	1-->1	MaintainLow	1	2	2	1	1	1	5	2	5	1	4	4	3	4	4	4
instr2	94	A	1.162368022	4_over_1stdev	92	A	1.137325429	4_over_1stdev	MaintainHigh	NonImprove	82	B	0.578682831	3_above_mean	96.25	A	1.385841828	4_over_1stdev	89.125	B	1.020821264	4_over_1stdev	MaintainHigh	MaintainHigh	ConsistentHigh	OverallConsistent	NonImprove	90.08333333	A	1.098902948	4_over_1stdev	4-->4	MaintainHigh	1	1	2	9	1	3	2	2	2	5	5	4	4	5	5	5
instr2	66	D	-0.831652434	2_below_mean	62	D	-0.746728817	2_below_mean	MaintainLow	NonImprove	70	C	-0.202298541	2_below_mean	58.75	F	-1.028702795	1_under_1stdev	64.375	D	-0.627190474	2_below_mean	MaintainLow	MaintainLow	ConsistentLow	OverallConsistent	NonImprove	63.58333333	D	-0.694904223	2_below_mean	2-->2	MaintainLow	1	1	2	10	2	1	2	2	2	5	4	4	3	4	5	4
instr2	54	F	-1.68623263	1_under_1stdev	40	F	-2.128368597	1_under_1stdev	MaintainLow	NonImprove	50	F	-1.503934161	1_under_1stdev	60	D	-0.948217974	2_below_mean	55	F	-1.251437344	1_under_1stdev	MaintainLow	MaintainLow	ConsistentLow	OverallConsistent	NonImprove	50	F	-1.614371421	1_under_1stdev	1-->1	MaintainLow	1	1	2	9	3	3	1	2	1	NA	NA	NA	NA	NA	NA	NA
instr2	96	A	1.304798055	4_over_1stdev	96	A	1.388532662	4_over_1stdev	MaintainHigh	NonImprove	98	A	1.619991327	4_over_1stdev	98.75	A	1.546811469	4_over_1stdev	98.375	A	1.636744843	4_over_1stdev	MaintainHigh	MaintainHigh	ConsistentHigh	OverallConsistent	NonImprove	97.58333333	A	1.606584223	4_over_1stdev	4-->4	MaintainHigh	1	1	2	16	1	1	2	4	2	NA	NA	NA	NA	NA	NA	NA
instr2	84	B	0.450217859	3_above_mean	86	B	0.76051458	3_above_mean	MaintainHigh	NonImprove	78	C	0.318355707	3_above_mean	82.5	B	0.500508799	3_above_mean	80.25	B	0.42986756	3_above_mean	MaintainHigh	MaintainHigh	ConsistentHigh	OverallConsistent	NonImprove	82.16666667	B	0.563017158	3_above_mean	3-->3	MaintainHigh	1	1	2	6	1	3	2	4	2	4	4	4	4	4	4	4
instr2	84	B	0.450217859	3_above_mean	70	C	-0.244314351	2_below_mean	Decrease	NonImprove	78	C	0.318355707	3_above_mean	81.25	B	0.420023979	3_above_mean	79.625	C	0.388251102	3_above_mean	MaintainHigh	Increase	TemporaryLoss	OverallNoChange	NonImprove	76.41666667	C	0.173794847	3_above_mean	3-->3	MaintainHigh	1	1	1	14	1	3	4	2	1	5	5	5	5	5	5	5
instr2	60	D	-1.258942532	1_under_1stdev	60	D	-0.872332433	2_below_mean	Increase	Improve	58	F	-0.983279913	2_below_mean	57.5	F	-1.109187616	1_under_1stdev	57.75	F	-1.068324929	1_under_1stdev	MaintainLow	Decrease	TemporaryGain	OverallNoChange	NonImprove	58.5	F	-1.038999309	1_under_1stdev	1-->1	MaintainLow	NA	NA	NA	NA	NA	NA	NA	NA	NA	NA	NA	NA	NA	NA	NA	NA
instr2	36	F	-2.968102923	1_under_1stdev	36	F	-2.37957583	1_under_1stdev	MaintainLow	NonImprove	50	F	-1.503934161	1_under_1stdev	43.75	F	-1.994520644	1_under_1stdev	46.875	F	-1.792451298	1_under_1stdev	MaintainLow	MaintainLow	ConsistentLow	OverallConsistent	NonImprove	43.25	F	-2.071284568	1_under_1stdev	1-->1	MaintainLow	NA	NA	NA	NA	NA	NA	NA	NA	NA	NA	NA	NA	NA	NA	NA	NA
instr2	68	D	-0.689222402	2_below_mean	56	F	-1.123539666	1_under_1stdev	Decrease	NonImprove	66	D	-0.462625665	2_below_mean	71.25	C	-0.223854587	2_below_mean	68.625	D	-0.344198559	2_below_mean	MaintainLow	Increase	TemporaryLoss	OverallNoChange	NonImprove	64.41666667	D	-0.638495192	2_below_mean	2-->2	MaintainLow	1	1	2	1	1	1	2	4	2	4	4	5	4	4	5	4
instr2	82	B	0.307787827	3_above_mean	64	D	-0.621125201	2_below_mean	Decrease	NonImprove	78	C	0.318355707	3_above_mean	85	B	0.661478441	3_above_mean	81.5	B	0.513100476	3_above_mean	MaintainHigh	Increase	TemporaryLoss	OverallNoChange	NonImprove	75.66666667	C	0.12302672	3_above_mean	3-->3	MaintainHigh	NA	NA	NA	NA	NA	NA	NA	NA	NA	4	4	3	5	4	5	4
instr2	62	D	-1.116512499	1_under_1stdev	46	F	-1.751557748	1_under_1stdev	MaintainLow	NonImprove	42	F	-2.024588409	1_under_1stdev	56.25	F	-1.189672437	1_under_1stdev	49.125	F	-1.642632049	1_under_1stdev	MaintainLow	MaintainLow	ConsistentLow	OverallConsistent	NonImprove	48.08333333	F	-1.744112191	1_under_1stdev	1-->1	MaintainLow	1	2	2	9	3	3	1	2	2	4	3	4	3	4	5	2
instr2	76	C	-0.119502271	2_below_mean	86	B	0.76051458	3_above_mean	Increase	Improve	78	C	0.318355707	3_above_mean	71.25	C	-0.223854587	2_below_mean	74.625	C	0.055319438	3_above_mean	Increase	MaintainHigh	PersistentGain	OverallGain	Improve	78.41666667	C	0.309176521	3_above_mean	2-->3	Increase	1	1	2	1	1	1	2	2	2	4	4	3	2	5	3	5
instr2	84	B	0.450217859	3_above_mean	88	B	0.886118196	3_above_mean	MaintainHigh	NonImprove	78	C	0.318355707	3_above_mean	80	B	0.339539158	3_above_mean	79	C	0.346634644	3_above_mean	MaintainHigh	MaintainHigh	ConsistentHigh	OverallConsistent	NonImprove	82	B	0.551735352	3_above_mean	3-->3	MaintainHigh	NA	NA	NA	NA	NA	NA	NA	NA	NA	5	4	5	5	5	5	5
instr2	56	F	-1.543802597	1_under_1stdev	54	F	-1.249143282	1_under_1stdev	MaintainLow	NonImprove	66	D	-0.462625665	2_below_mean	63.75	D	-0.706763512	2_below_mean	64.875	D	-0.593897307	2_below_mean	Increase	Increase	LaterGain	OverallGain	Improve	61.25	D	-0.852849509	2_below_mean	1-->2	Increase	1	2	2	9	2	3	1	2	2	5	4	2	3	5	5	5
instr2	82	B	0.307787827	3_above_mean	84	B	0.634910963	3_above_mean	MaintainHigh	NonImprove	70	C	-0.202298541	2_below_mean	85	B	0.661478441	3_above_mean	77.5	C	0.246755145	3_above_mean	MaintainHigh	MaintainHigh	ConsistentHigh	OverallConsistent	NonImprove	79.66666667	C	0.393790066	3_above_mean	3-->3	MaintainHigh	1	1	2	3	1	1	2	4	3	NA	NA	NA	NA	NA	NA	NA
instr2	74	C	-0.261932304	2_below_mean	70	C	-0.244314351	2_below_mean	MaintainLow	NonImprove	62	D	-0.722952789	2_below_mean	NA	NA	NA	NA	62	D	-0.785333014	2_below_mean	MaintainLow	MaintainLow	ConsistentLow	OverallConsistent	NonImprove	66	D	-0.531318034	2_below_mean	2-->2	MaintainLow	1	1	2	1	4	1	2	3	2	4	4	3	2	3	4	3
instr2	98	A	1.447228087	4_over_1stdev	98	A	1.514136278	4_over_1stdev	MaintainHigh	NonImprove	90	A	1.099337079	4_over_1stdev	96.25	A	1.385841828	4_over_1stdev	93.125	A	1.287166596	4_over_1stdev	MaintainHigh	MaintainHigh	ConsistentHigh	OverallConsistent	NonImprove	94.75	A	1.414793519	4_over_1stdev	4-->4	MaintainHigh	1	1	2	3	1	1	2	2	3	5	5	4	5	5	5	4
instr2	86	B	0.592647892	3_above_mean	60	D	-0.872332433	2_below_mean	Decrease	NonImprove	66	D	-0.462625665	2_below_mean	77.5	C	0.178569516	3_above_mean	71.75	C	-0.136116269	2_below_mean	Decrease	MaintainLow	PersistentLoss	OverallLoss	NonImprove	67.83333333	D	-0.407218167	2_below_mean	3-->2	Decrease	NA	NA	NA	NA	NA	NA	NA	NA	NA	NA	NA	NA	NA	NA	NA	NA
instr2	88	B	0.735077924	3_above_mean	82	B	0.509307347	3_above_mean	MaintainHigh	NonImprove	80	B	0.448519269	3_above_mean	78.75	C	0.259054337	3_above_mean	79.375	C	0.371604519	3_above_mean	MaintainHigh	MaintainHigh	ConsistentHigh	OverallConsistent	NonImprove	80.25	B	0.433276388	3_above_mean	3-->3	MaintainHigh	3	1	2	2	4	3	2	2	2	NA	NA	NA	NA	NA	NA	NA
instr2	86	B	0.592647892	3_above_mean	96	A	1.388532662	4_over_1stdev	Increase	Improve	92	A	1.229500641	4_over_1stdev	97.5	A	1.466326648	4_over_1stdev	94.75	A	1.395369387	4_over_1stdev	Increase	MaintainHigh	PersistentGain	OverallGain	Improve	95.16666667	A	1.442998034	4_over_1stdev	3-->4	Increase	1	1	2	2	4	1	2	2	2	NA	NA	NA	NA	NA	NA	NA
instr2	64	D	-0.974082467	2_below_mean	44	F	-1.877161364	1_under_1stdev	Decrease	NonImprove	62	D	-0.722952789	2_below_mean	50	F	-1.59209654	1_under_1stdev	56	F	-1.184851011	1_under_1stdev	Decrease	MaintainLow	PersistentLoss	OverallLoss	NonImprove	52	F	-1.478989747	1_under_1stdev	2-->1	Decrease	1	3	2	16	1	4	1	2	2	3	4	3	2	5	5	4
instr2	88	B	0.735077924	3_above_mean	84	B	0.634910963	3_above_mean	MaintainHigh	NonImprove	82	B	0.578682831	3_above_mean	82.5	B	0.500508799	3_above_mean	82.25	B	0.563040226	3_above_mean	MaintainHigh	MaintainHigh	ConsistentHigh	OverallConsistent	NonImprove	82.83333333	B	0.608144382	3_above_mean	3-->3	MaintainHigh	1	1	2	2	3	1	4	4	2	4	4	4	4	4	5	4
instr2	88	B	0.735077924	3_above_mean	90	A	1.011721812	4_over_1stdev	Increase	Improve	88	B	0.969173517	3_above_mean	90	A	0.983417724	3_above_mean	89	B	1.012497973	4_over_1stdev	Increase	MaintainHigh	PersistentGain	OverallGain	Improve	89.33333333	B	1.048134821	4_over_1stdev	3-->4	Increase	1	1	2	6	1	1	2	4	2	NA	NA	NA	NA	NA	NA	NA
instr2	92	A	1.019937989	4_over_1stdev	92	A	1.137325429	4_over_1stdev	MaintainHigh	NonImprove	90	A	1.099337079	4_over_1stdev	92.5	A	1.144387365	4_over_1stdev	91.25	A	1.162317222	4_over_1stdev	MaintainHigh	MaintainHigh	ConsistentHigh	OverallConsistent	NonImprove	91.5	A	1.1947983	4_over_1stdev	4-->4	MaintainHigh	1	1	2	1	1	1	2	4	2	5	4	5	4	5	5	5
instr2	82	B	0.307787827	3_above_mean	60	D	-0.872332433	2_below_mean	Decrease	NonImprove	54	F	-1.243607037	1_under_1stdev	62.5	D	-0.787248333	2_below_mean	58.25	F	-1.035031762	1_under_1stdev	Decrease	Decrease	PersistentLoss	OverallLoss	NonImprove	58.83333333	F	-1.016435697	1_under_1stdev	3-->1	Decrease	1	2	1	2	4	3	2	2	2	5	5	3	2	5	5	5
instr2	92	A	1.019937989	4_over_1stdev	84	B	0.634910963	3_above_mean	Decrease	NonImprove	84	B	0.708846393	3_above_mean	91.25	A	1.063902545	4_over_1stdev	87.625	B	0.920941765	3_above_mean	Decrease	MaintainHigh	PersistentLoss	OverallLoss	NonImprove	86.41666667	B	0.850703214	3_above_mean	4-->3	Decrease	1	1	2	1	1	2	1	4	2	5	5	5	5	5	5	5
instr2	70	C	-0.546792369	2_below_mean	64	D	-0.621125201	2_below_mean	MaintainLow	NonImprove	66	D	-0.462625665	2_below_mean	66.25	D	-0.545793871	2_below_mean	66.125	D	-0.510664391	2_below_mean	MaintainLow	MaintainLow	ConsistentLow	OverallConsistent	NonImprove	65.41666667	D	-0.570804356	2_below_mean	2-->2	MaintainLow	1	1	2	1	1	3	1	2	2	NA	NA	NA	NA	NA	NA	NA
instr2	84	B	0.450217859	3_above_mean	68	D	-0.369917968	2_below_mean	Decrease	NonImprove	74	C	0.058028583	3_above_mean	77.5	C	0.178569516	3_above_mean	75.75	C	0.130229063	3_above_mean	MaintainHigh	Increase	TemporaryLoss	OverallNoChange	NonImprove	73.16666667	C	-0.046200372	2_below_mean	3-->2	Decrease	1	1	2	2	1	1	2	4	2	5	4	4	4	5	5	4
instr2	42	F	-2.540812825	1_under_1stdev	60	D	-0.872332433	2_below_mean	Increase	Improve	50	F	-1.503934161	1_under_1stdev	53.75	F	-1.350642078	1_under_1stdev	51.875	F	-1.459519634	1_under_1stdev	MaintainLow	Decrease	TemporaryGain	OverallNoChange	NonImprove	54.58333333	F	-1.304121753	1_under_1stdev	1-->1	MaintainLow	NA	NA	NA	NA	NA	NA	NA	NA	NA	NA	NA	NA	NA	NA	NA	NA
instr2	90	A	0.877507957	3_above_mean	90	A	1.011721812	4_over_1stdev	Increase	Improve	78	C	0.318355707	3_above_mean	90	A	0.983417724	3_above_mean	84	B	0.679566309	3_above_mean	MaintainHigh	Decrease	TemporaryGain	OverallNoChange	NonImprove	86	B	0.822498698	3_above_mean	3-->3	MaintainHigh	1	1	2	2	4	1	2	4	2	5	5	4	4	5	4	5
instr2	94	A	1.162368022	4_over_1stdev	92	A	1.137325429	4_over_1stdev	MaintainHigh	NonImprove	84	B	0.708846393	3_above_mean	93.75	A	1.224872186	4_over_1stdev	88.875	B	1.004174681	4_over_1stdev	MaintainHigh	MaintainHigh	ConsistentHigh	OverallConsistent	NonImprove	89.91666667	B	1.087621142	4_over_1stdev	4-->4	MaintainHigh	1	1	2	16	1	1	2	2	2	4	4	4	4	4	4	4
instr2	68	D	-0.689222402	2_below_mean	72	C	-0.118710735	2_below_mean	MaintainLow	NonImprove	54	F	-1.243607037	1_under_1stdev	67.5	D	-0.46530905	2_below_mean	60.75	D	-0.86856593	2_below_mean	MaintainLow	MaintainLow	ConsistentLow	OverallConsistent	NonImprove	64.5	D	-0.632854289	2_below_mean	2-->2	MaintainLow	NA	NA	NA	NA	NA	NA	NA	NA	NA	4	3	2	2	4	5	3
instr2	70	C	-0.546792369	2_below_mean	56	F	-1.123539666	1_under_1stdev	Decrease	NonImprove	46	F	-1.764261285	1_under_1stdev	60	D	-0.948217974	2_below_mean	53	F	-1.38461001	1_under_1stdev	Decrease	MaintainLow	PersistentLoss	OverallLoss	NonImprove	54	F	-1.343608074	1_under_1stdev	2-->1	Decrease	1	3	2	3	4	2	5	2	4	5	5	5	3	5	5	3
instr2	88	B	0.735077924	3_above_mean	78	C	0.258100114	3_above_mean	MaintainHigh	NonImprove	72	C	-0.072134979	2_below_mean	78.75	C	0.259054337	3_above_mean	75.375	C	0.105259188	3_above_mean	MaintainHigh	MaintainHigh	ConsistentHigh	OverallConsistent	NonImprove	76.25	C	0.162513041	3_above_mean	3-->3	MaintainHigh	1	1	2	2	1	3	1	2	2	5	5	4	3	5	5	4
instr2	88	B	0.735077924	3_above_mean	94	A	1.262929045	4_over_1stdev	Increase	Improve	82	B	0.578682831	3_above_mean	90	A	0.983417724	3_above_mean	86	B	0.812738974	3_above_mean	MaintainHigh	Decrease	TemporaryGain	OverallNoChange	NonImprove	88.66666667	B	1.003007596	4_over_1stdev	3-->4	Increase	1	1	2	1	1	3	1	2	2	NA	NA	NA	NA	NA	NA	NA
instr2	84	B	0.450217859	3_above_mean	86	B	0.76051458	3_above_mean	MaintainHigh	NonImprove	80	B	0.448519269	3_above_mean	93.75	A	1.224872186	4_over_1stdev	86.875	B	0.871002015	3_above_mean	MaintainHigh	MaintainHigh	ConsistentHigh	OverallConsistent	NonImprove	86.58333333	B	0.86198502	3_above_mean	3-->3	MaintainHigh	1	1	2	2	4	3	1	4	2	4	5	5	3	5	5	4
instr2	38	F	-2.82567289	1_under_1stdev	36	F	-2.37957583	1_under_1stdev	MaintainLow	NonImprove	46	F	-1.764261285	1_under_1stdev	40	F	-2.235975106	1_under_1stdev	43	F	-2.050473338	1_under_1stdev	MaintainLow	MaintainLow	ConsistentLow	OverallConsistent	NonImprove	40.66666667	F	-2.246152563	1_under_1stdev	1-->1	MaintainLow	NA	NA	NA	NA	NA	NA	NA	NA	NA	NA	NA	NA	NA	NA	NA	NA
instr2	80	B	0.165357794	3_above_mean	76	C	0.132496498	3_above_mean	MaintainHigh	NonImprove	66	D	-0.462625665	2_below_mean	71.25	C	-0.223854587	2_below_mean	68.625	D	-0.344198559	2_below_mean	Decrease	Decrease	LaterLoss	OverallLoss	NonImprove	71.08333333	C	-0.187222948	2_below_mean	3-->2	Decrease	3	1	2	1	1	1	2	4	2	NA	NA	NA	NA	NA	NA	NA
instr2	96	A	1.304798055	4_over_1stdev	90	A	1.011721812	4_over_1stdev	MaintainHigh	NonImprove	82	B	0.578682831	3_above_mean	95	A	1.305357007	4_over_1stdev	88.5	B	0.979204806	3_above_mean	Decrease	Decrease	LaterLoss	OverallLoss	NonImprove	89	B	1.025571208	4_over_1stdev	4-->4	MaintainHigh	1	1	2	1	4	1	2	4	2	NA	NA	NA	NA	NA	NA	NA
instr2	84	B	0.450217859	3_above_mean	80	B	0.383703731	3_above_mean	MaintainHigh	NonImprove	72	C	-0.072134979	2_below_mean	87.5	B	0.822448082	3_above_mean	79.75	C	0.396574394	3_above_mean	MaintainHigh	MaintainHigh	ConsistentHigh	OverallConsistent	NonImprove	79.83333333	C	0.405071872	3_above_mean	3-->3	MaintainHigh	1	1	2	1	1	3	2	2	2	3	3	2	4	3	2	2
instr2	86	B	0.592647892	3_above_mean	88	B	0.886118196	3_above_mean	MaintainHigh	NonImprove	84	B	0.708846393	3_above_mean	91.25	A	1.063902545	4_over_1stdev	87.625	B	0.920941765	3_above_mean	MaintainHigh	MaintainHigh	ConsistentHigh	OverallConsistent	NonImprove	87.75	B	0.940957663	3_above_mean	3-->3	MaintainHigh	1	1	2	4	1	2	2	4	3	5	5	4	4	5	5	5
instr2	96	A	1.304798055	4_over_1stdev	90	A	1.011721812	4_over_1stdev	MaintainHigh	NonImprove	86	B	0.839009955	3_above_mean	88.75	B	0.902932903	3_above_mean	87.375	B	0.904295182	3_above_mean	Decrease	Decrease	LaterLoss	OverallLoss	NonImprove	88.25	B	0.974803081	3_above_mean	4-->3	Decrease	1	1	2	1	1	1	3	2	2	5	5	2	3	5	5	5
instr2	38	F	-2.82567289	1_under_1stdev	38	F	-2.253972213	1_under_1stdev	MaintainLow	NonImprove	NA	NA	NA	NA	25	F	-3.201792956	1_under_1stdev	25	F	-3.249027329	1_under_1stdev	MaintainLow	MaintainLow	ConsistentLow	OverallConsistent	NonImprove	31.5	F	-2.866651899	1_under_1stdev	1-->1	MaintainLow	NA	NA	NA	NA	NA	NA	NA	NA	NA	NA	NA	NA	NA	NA	NA	NA
instr2	70	C	-0.546792369	2_below_mean	76	C	0.132496498	3_above_mean	Increase	Improve	NA	NA	NA	NA	60	D	-0.948217974	2_below_mean	60	D	-0.91850568	2_below_mean	MaintainLow	Decrease	TemporaryGain	OverallNoChange	NonImprove	68	D	-0.395936361	2_below_mean	2-->2	MaintainLow	1	1	1	3	4	2	1	2	3	NA	NA	NA	NA	NA	NA	NA
instr2	82	B	0.307787827	3_above_mean	90	A	1.011721812	4_over_1stdev	Increase	Improve	86	B	0.839009955	3_above_mean	87.5	B	0.822448082	3_above_mean	86.75	B	0.862678724	3_above_mean	MaintainHigh	Decrease	TemporaryGain	OverallNoChange	NonImprove	87.83333333	B	0.946598566	3_above_mean	3-->3	MaintainHigh	1	1	2	4	1	3	1	4	3	4	4	5	5	4	5	3
instr2	84	B	0.450217859	3_above_mean	94	A	1.262929045	4_over_1stdev	Increase	Improve	82	B	0.578682831	3_above_mean	83.75	B	0.58099362	3_above_mean	82.875	B	0.604656684	3_above_mean	MaintainHigh	Decrease	TemporaryGain	OverallNoChange	NonImprove	86.58333333	B	0.86198502	3_above_mean	3-->3	MaintainHigh	3	1	2	5	1	1	2	4	2	NA	NA	NA	NA	NA	NA	NA
instr2	90	A	0.877507957	3_above_mean	76	C	0.132496498	3_above_mean	MaintainHigh	NonImprove	92	A	1.229500641	4_over_1stdev	95	A	1.305357007	4_over_1stdev	93.5	A	1.312136471	4_over_1stdev	Increase	Increase	LaterGain	OverallGain	Improve	87.66666667	B	0.93531676	3_above_mean	3-->3	MaintainHigh	1	1	2	2	4	1	2	4	2	5	5	5	5	5	5	5
instr2	68	D	-0.689222402	2_below_mean	66	D	-0.495521584	2_below_mean	MaintainLow	NonImprove	72	C	-0.072134979	2_below_mean	75	C	0.017599875	3_above_mean	73.5	C	-0.019590186	2_below_mean	MaintainLow	MaintainLow	ConsistentLow	OverallConsistent	NonImprove	71	C	-0.192863851	2_below_mean	2-->2	MaintainLow	NA	NA	NA	NA	NA	NA	NA	NA	NA	5	5	4	5	5	5	5
instr2	72	C	-0.404362336	2_below_mean	66	D	-0.495521584	2_below_mean	MaintainLow	NonImprove	72	C	-0.072134979	2_below_mean	76.25	C	0.098084696	3_above_mean	74.125	C	0.022026272	3_above_mean	Increase	Increase	LaterGain	OverallGain	Improve	71.41666667	C	-0.164659336	2_below_mean	2-->2	MaintainLow	1	1	2	1	4	2	1	2	2	NA	NA	NA	NA	NA	NA	NA
instr2	66	D	-0.831652434	2_below_mean	58	F	-0.99793605	2_below_mean	MaintainLow	NonImprove	56	F	-1.113443475	1_under_1stdev	43.75	F	-1.994520644	1_under_1stdev	49.875	F	-1.5926923	1_under_1stdev	Decrease	Decrease	LaterLoss	OverallLoss	NonImprove	52.58333333	F	-1.439503426	1_under_1stdev	2-->1	Decrease	1	1	1	2	4	1	2	2	2	2	3	3	2	4	4	3
instr2	62	D	-1.116512499	1_under_1stdev	56	F	-1.123539666	1_under_1stdev	MaintainLow	NonImprove	56	F	-1.113443475	1_under_1stdev	51.25	F	-1.51161172	1_under_1stdev	53.625	F	-1.342993552	1_under_1stdev	MaintainLow	MaintainLow	ConsistentLow	OverallConsistent	NonImprove	54.41666667	F	-1.315403559	1_under_1stdev	1-->1	MaintainLow	1	1	2	1	1	2	1	2	2	NA	NA	NA	NA	NA	NA	NA
instr2	86	B	0.592647892	3_above_mean	90	A	1.011721812	4_over_1stdev	Increase	Improve	82	B	0.578682831	3_above_mean	81.25	B	0.420023979	3_above_mean	81.625	B	0.521423768	3_above_mean	MaintainHigh	Decrease	TemporaryGain	OverallNoChange	NonImprove	84.41666667	B	0.71532154	3_above_mean	3-->3	MaintainHigh	1	1	2	16	1	2	2	2	2	5	5	4	4	5	5	4
instr2	90	A	0.877507957	3_above_mean	86	B	0.76051458	3_above_mean	MaintainHigh	NonImprove	72	C	-0.072134979	2_below_mean	90	A	0.983417724	3_above_mean	81	B	0.47980731	3_above_mean	MaintainHigh	MaintainHigh	ConsistentHigh	OverallConsistent	NonImprove	82.66666667	B	0.596862576	3_above_mean	3-->3	MaintainHigh	1	1	2	3	3	1	2	4	3	4	3	4	4	5	5	2
instr2	82	B	0.307787827	3_above_mean	74	C	0.006892881	3_above_mean	MaintainHigh	NonImprove	74	C	0.058028583	3_above_mean	70	C	-0.304339408	2_below_mean	72	C	-0.119469686	2_below_mean	Decrease	Decrease	LaterLoss	OverallLoss	NonImprove	72.66666667	C	-0.08004579	2_below_mean	3-->2	Decrease	NA	NA	NA	NA	NA	NA	NA	NA	NA	5	5	3	4	5	5	3
instr2	44	F	-2.398382793	1_under_1stdev	56	F	-1.123539666	1_under_1stdev	MaintainLow	NonImprove	28	F	-2.935733342	1_under_1stdev	46.25	F	-1.833551003	1_under_1stdev	37.125	F	-2.441668044	1_under_1stdev	MaintainLow	MaintainLow	ConsistentLow	OverallConsistent	NonImprove	43.41666667	F	-2.060002762	1_under_1stdev	1-->1	MaintainLow	2	2	1	1	2	2	4	2	5	5	5	4	4	5	5	4
instr2	58	F	-1.401372565	1_under_1stdev	66	D	-0.495521584	2_below_mean	Increase	Improve	66	D	-0.462625665	2_below_mean	62.5	D	-0.787248333	2_below_mean	64.25	D	-0.635513765	2_below_mean	Increase	MaintainLow	PersistentGain	OverallGain	Improve	64.83333333	D	-0.610290677	2_below_mean	1-->2	Increase	NA	NA	NA	NA	NA	NA	NA	NA	NA	NA	NA	NA	NA	NA	NA	NA
instr2	70	C	-0.546792369	2_below_mean	78	C	0.258100114	3_above_mean	Increase	Improve	58	F	-0.983279913	2_below_mean	60	D	-0.948217974	2_below_mean	59	F	-0.985092013	2_below_mean	MaintainLow	Decrease	TemporaryGain	OverallNoChange	NonImprove	65.33333333	D	-0.576445259	2_below_mean	2-->2	MaintainLow	NA	NA	NA	NA	NA	NA	NA	NA	NA	NA	NA	NA	NA	NA	NA	NA
instr2	86	B	0.592647892	3_above_mean	72	C	-0.118710735	2_below_mean	Decrease	NonImprove	88	B	0.969173517	3_above_mean	81.25	B	0.420023979	3_above_mean	84.625	B	0.721182767	3_above_mean	MaintainHigh	Increase	TemporaryLoss	OverallNoChange	NonImprove	80.41666667	B	0.444558194	3_above_mean	3-->3	MaintainHigh	1	1	2	1	1	2	2	1	2	4	3	3	5	5	5	4
instr2	84	B	0.450217859	3_above_mean	80	B	0.383703731	3_above_mean	MaintainHigh	NonImprove	66	D	-0.462625665	2_below_mean	77.5	C	0.178569516	3_above_mean	71.75	C	-0.136116269	2_below_mean	Decrease	Decrease	LaterLoss	OverallLoss	NonImprove	74.5	C	0.044054077	3_above_mean	3-->3	MaintainHigh	1	1	1	3	1	1	2	4	2	NA	NA	NA	NA	NA	NA	NA
instr2	64	D	-0.974082467	2_below_mean	78	C	0.258100114	3_above_mean	Increase	Improve	76	C	0.188192145	3_above_mean	90	A	0.983417724	3_above_mean	83	B	0.612979976	3_above_mean	Increase	MaintainHigh	PersistentGain	OverallGain	Improve	81.33333333	B	0.506608127	3_above_mean	2-->3	Increase	1	1	2	1	1	2	1	4	2	3	3	5	4	5	5	4
instr2	86	B	0.592647892	3_above_mean	72	C	-0.118710735	2_below_mean	Decrease	NonImprove	82	B	0.578682831	3_above_mean	86.25	B	0.741963262	3_above_mean	84.125	B	0.6878896	3_above_mean	MaintainHigh	Increase	TemporaryLoss	OverallNoChange	NonImprove	80.08333333	B	0.421994582	3_above_mean	3-->3	MaintainHigh	2	1	1	1	1	3	2	2	2	4	5	2	5	5	4	4
instr2	92	A	1.019937989	4_over_1stdev	86	B	0.76051458	3_above_mean	Decrease	NonImprove	96	A	1.489827765	4_over_1stdev	90	A	0.983417724	3_above_mean	93	A	1.278843304	4_over_1stdev	MaintainHigh	Increase	TemporaryLoss	OverallNoChange	NonImprove	90.66666667	A	1.138389269	4_over_1stdev	4-->4	MaintainHigh	1	1	2	13	3	3	1	2	2	5	5	3	4	4	5	4
instr2	86	B	0.592647892	3_above_mean	82	B	0.509307347	3_above_mean	MaintainHigh	NonImprove	70	C	-0.202298541	2_below_mean	80	B	0.339539158	3_above_mean	75	C	0.080289313	3_above_mean	MaintainHigh	MaintainHigh	ConsistentHigh	OverallConsistent	NonImprove	77.33333333	C	0.235844781	3_above_mean	3-->3	MaintainHigh	1	1	2	17	4	2	2	2	2	4	4	2	2	5	5	3
instr2	76	C	-0.119502271	2_below_mean	70	C	-0.244314351	2_below_mean	MaintainLow	NonImprove	56	F	-1.113443475	1_under_1stdev	51.25	F	-1.51161172	1_under_1stdev	53.625	F	-1.342993552	1_under_1stdev	Decrease	Decrease	LaterLoss	OverallLoss	NonImprove	59.08333333	F	-0.999512988	2_below_mean	2-->2	MaintainLow	1	3	2	16	3	4	2	2	5	5	4	4	2	4	4	4
instr2	84	B	0.450217859	3_above_mean	58	F	-0.99793605	2_below_mean	Decrease	NonImprove	58	F	-0.983279913	2_below_mean	73.75	C	-0.062884946	2_below_mean	65.875	D	-0.527310974	2_below_mean	Decrease	MaintainLow	PersistentLoss	OverallLoss	NonImprove	63.25	D	-0.717467835	2_below_mean	3-->2	Decrease	1	1	2	2	1	2	1	4	2	4	5	4	3	4	5	4
instr2	90	A	0.877507957	3_above_mean	84	B	0.634910963	3_above_mean	MaintainHigh	NonImprove	84	B	0.708846393	3_above_mean	78.75	C	0.259054337	3_above_mean	81.375	B	0.504777185	3_above_mean	MaintainHigh	MaintainHigh	ConsistentHigh	OverallConsistent	NonImprove	82.25	B	0.568658061	3_above_mean	3-->3	MaintainHigh	3	1	1	1	1	1	2	2	2	3	4	4	4	4	4	4
instr2	82	B	0.307787827	3_above_mean	90	A	1.011721812	4_over_1stdev	Increase	Improve	76	C	0.188192145	3_above_mean	71.25	C	-0.223854587	2_below_mean	73.625	C	-0.011266895	2_below_mean	Decrease	Decrease	LaterLoss	OverallLoss	NonImprove	79.08333333	C	0.354303745	3_above_mean	3-->3	MaintainHigh	1	1	2	1	1	1	2	3	2	5	5	3	4	5	5	5
instr2	92	A	1.019937989	4_over_1stdev	76	C	0.132496498	3_above_mean	Decrease	NonImprove	78	C	0.318355707	3_above_mean	83.75	B	0.58099362	3_above_mean	80.875	B	0.471484018	3_above_mean	Decrease	MaintainHigh	PersistentLoss	OverallLoss	NonImprove	79.25	C	0.365585551	3_above_mean	4-->3	Decrease	1	1	2	1	1	1	2	2	2	5	5	5	4	5	5	5
instr2	78	C	0.022927761	3_above_mean	80	B	0.383703731	3_above_mean	MaintainHigh	NonImprove	74	C	0.058028583	3_above_mean	66.25	D	-0.545793871	2_below_mean	70.125	C	-0.24431906	2_below_mean	Decrease	Decrease	LaterLoss	OverallLoss	NonImprove	73.41666667	C	-0.029277663	2_below_mean	3-->2	Decrease	1	1	2	2	4	2	1	2	2	4	5	3	5	4	5	4
instr2	92	A	1.019937989	4_over_1stdev	94	A	1.262929045	4_over_1stdev	MaintainHigh	NonImprove	86	B	0.839009955	3_above_mean	93.75	A	1.224872186	4_over_1stdev	89.875	B	1.070761014	4_over_1stdev	MaintainHigh	MaintainHigh	ConsistentHigh	OverallConsistent	NonImprove	91.25	A	1.177875591	4_over_1stdev	4-->4	MaintainHigh	1	1	2	1	1	3	2	2	2	NA	NA	NA	NA	NA	NA	NA
instr2	84	B	0.450217859	3_above_mean	96	A	1.388532662	4_over_1stdev	Increase	Improve	80	B	0.448519269	3_above_mean	90	A	0.983417724	3_above_mean	85	B	0.746152641	3_above_mean	MaintainHigh	Decrease	TemporaryGain	OverallNoChange	NonImprove	88.66666667	B	1.003007596	4_over_1stdev	3-->4	Increase	3	1	2	1	1	3	2	1	2	4	4	5	4	4	4	4
instr2	76	C	-0.119502271	2_below_mean	70	C	-0.244314351	2_below_mean	MaintainLow	NonImprove	70	C	-0.202298541	2_below_mean	77.5	C	0.178569516	3_above_mean	73.75	C	-0.002943603	2_below_mean	MaintainLow	MaintainLow	ConsistentLow	OverallConsistent	NonImprove	72.5	C	-0.091327596	2_below_mean	2-->2	MaintainLow	1	1	2	16	1	1	2	4	2	4	4	4	4	3	4	3
instr2	50	F	-1.971092695	1_under_1stdev	40	F	-2.128368597	1_under_1stdev	MaintainLow	NonImprove	54	F	-1.243607037	1_under_1stdev	62.5	D	-0.787248333	2_below_mean	58.25	F	-1.035031762	1_under_1stdev	MaintainLow	MaintainLow	ConsistentLow	OverallConsistent	NonImprove	52.16666667	F	-1.467707941	1_under_1stdev	1-->1	MaintainLow	1	1	2	3	3	1	3	2	3	2	4	3	1	4	4	2
instr2	86	B	0.592647892	3_above_mean	90	A	1.011721812	4_over_1stdev	Increase	Improve	94	A	1.359664203	4_over_1stdev	92.5	A	1.144387365	4_over_1stdev	93.25	A	1.295489887	4_over_1stdev	Increase	MaintainHigh	PersistentGain	OverallGain	Improve	92.16666667	A	1.239925524	4_over_1stdev	3-->4	Increase	3	1	2	1	1	1	2	4	2	4	5	4	3	4	3	4
instr2	84	B	0.450217859	3_above_mean	86	B	0.76051458	3_above_mean	MaintainHigh	NonImprove	66	D	-0.462625665	2_below_mean	68.75	D	-0.384824229	2_below_mean	67.375	D	-0.427431475	2_below_mean	Decrease	Decrease	LaterLoss	OverallLoss	NonImprove	73.58333333	C	-0.017995857	2_below_mean	3-->2	Decrease	1	1	2	9	1	1	2	4	2	4	5	4	3	5	4	4
instr2	70	C	-0.546792369	2_below_mean	52	F	-1.374746899	1_under_1stdev	Decrease	NonImprove	62	D	-0.722952789	2_below_mean	66.25	D	-0.545793871	2_below_mean	64.125	D	-0.643837057	2_below_mean	MaintainLow	Increase	TemporaryLoss	OverallNoChange	NonImprove	60.08333333	D	-0.931822151	2_below_mean	2-->2	MaintainLow	1	1	2	1	2	1	2	3	2	4	5	5	5	5	4	5
instr2	92	A	1.019937989	4_over_1stdev	96	A	1.388532662	4_over_1stdev	MaintainHigh	NonImprove	80	B	0.448519269	3_above_mean	88.75	B	0.902932903	3_above_mean	84.375	B	0.704536183	3_above_mean	Decrease	Decrease	LaterLoss	OverallLoss	NonImprove	88.25	B	0.974803081	3_above_mean	4-->3	Decrease	1	1	2	17	1	3	1	2	2	5	5	3	3	5	5	5
instr2	92	A	1.019937989	4_over_1stdev	92	A	1.137325429	4_over_1stdev	MaintainHigh	NonImprove	90	A	1.099337079	4_over_1stdev	88.75	B	0.902932903	3_above_mean	89.375	B	1.037467848	4_over_1stdev	MaintainHigh	MaintainHigh	ConsistentHigh	OverallConsistent	NonImprove	90.25	A	1.110184754	4_over_1stdev	4-->4	MaintainHigh	1	1	2	4	1	1	2	4	3	4	5	3	2	4	5	4
instr2	64	D	-0.974082467	2_below_mean	60	D	-0.872332433	2_below_mean	MaintainLow	NonImprove	64	D	-0.592789227	2_below_mean	62.5	D	-0.787248333	2_below_mean	63.25	D	-0.702100098	2_below_mean	MaintainLow	MaintainLow	ConsistentLow	OverallConsistent	NonImprove	62.16666667	D	-0.790799575	2_below_mean	2-->2	MaintainLow	1	1	2	1	2	4	2	2	2	3	4	5	4	5	5	4
instr2	94	A	1.162368022	4_over_1stdev	88	B	0.886118196	3_above_mean	Decrease	NonImprove	88	B	0.969173517	3_above_mean	96.25	A	1.385841828	4_over_1stdev	92.125	A	1.220580263	4_over_1stdev	MaintainHigh	Increase	TemporaryLoss	OverallNoChange	NonImprove	90.75	A	1.144030172	4_over_1stdev	4-->4	MaintainHigh	NA	NA	NA	NA	NA	NA	NA	NA	NA	3	3	4	2	5	5	3
instr2	68	D	-0.689222402	2_below_mean	62	D	-0.746728817	2_below_mean	MaintainLow	NonImprove	66	D	-0.462625665	2_below_mean	78.75	C	0.259054337	3_above_mean	72.375	C	-0.094499811	2_below_mean	MaintainLow	MaintainLow	ConsistentLow	OverallConsistent	NonImprove	68.91666667	D	-0.333886428	2_below_mean	2-->2	MaintainLow	1	1	2	16	2	1	2	4	2	5	5	4	3	5	5	5
instr2	84	B	0.450217859	3_above_mean	70	C	-0.244314351	2_below_mean	Decrease	NonImprove	70	C	-0.202298541	2_below_mean	81.25	B	0.420023979	3_above_mean	75.625	C	0.121905771	3_above_mean	MaintainHigh	Increase	TemporaryLoss	OverallNoChange	NonImprove	73.75	C	-0.00671405	2_below_mean	3-->2	Decrease	1	1	2	2	1	2	2	2	2	4	5	3	2	5	5	4
instr2	72	C	-0.404362336	2_below_mean	74	C	0.006892881	3_above_mean	Increase	Improve	64	D	-0.592789227	2_below_mean	68.75	D	-0.384824229	2_below_mean	66.375	D	-0.494017808	2_below_mean	MaintainLow	Decrease	TemporaryGain	OverallNoChange	NonImprove	68.91666667	D	-0.333886428	2_below_mean	2-->2	MaintainLow	1	1	2	16	1	1	2	2	2	4	5	4	5	5	5	4
instr2	94	A	1.162368022	4_over_1stdev	72	C	-0.118710735	2_below_mean	Decrease	NonImprove	86	B	0.839009955	3_above_mean	75	C	0.017599875	3_above_mean	80.5	B	0.446514144	3_above_mean	Decrease	Increase	PersistentLoss	OverallLoss	NonImprove	77.66666667	C	0.258408393	3_above_mean	4-->3	Decrease	1	2	2	14	3	2	2	4	5	5	5	5	5	5	5	4
instr2	50	F	-1.971092695	1_under_1stdev	50	F	-1.500350515	1_under_1stdev	MaintainLow	NonImprove	60	D	-0.853116351	2_below_mean	61.25	D	-0.867733154	2_below_mean	60.625	D	-0.876889222	2_below_mean	Increase	Increase	LaterGain	OverallGain	Improve	57.08333333	F	-1.134894661	1_under_1stdev	1-->1	MaintainLow	1	1	1	1	1	3	3	2	5	NA	NA	NA	NA	NA	NA	NA
instr2	64	D	-0.974082467	2_below_mean	38	F	-2.253972213	1_under_1stdev	Decrease	NonImprove	64	D	-0.592789227	2_below_mean	48.75	F	-1.672581361	1_under_1stdev	56.375	F	-1.159881136	1_under_1stdev	Decrease	MaintainLow	PersistentLoss	OverallLoss	NonImprove	50.25	F	-1.597448712	1_under_1stdev	2-->1	Decrease	1	1	2	9	1	2	2	4	2	NA	NA	NA	NA	NA	NA	NA
instr2	82	B	0.307787827	3_above_mean	74	C	0.006892881	3_above_mean	MaintainHigh	NonImprove	70	C	-0.202298541	2_below_mean	71.25	C	-0.223854587	2_below_mean	70.625	C	-0.211025893	2_below_mean	Decrease	Decrease	LaterLoss	OverallLoss	NonImprove	71.75	C	-0.142095724	2_below_mean	3-->2	Decrease	1	1	2	6	1	1	2	2	2	5	4	3	4	5	3	5
instr2	62	D	-1.116512499	1_under_1stdev	54	F	-1.249143282	1_under_1stdev	MaintainLow	NonImprove	56	F	-1.113443475	1_under_1stdev	56.25	F	-1.189672437	1_under_1stdev	56.125	F	-1.17652772	1_under_1stdev	MaintainLow	MaintainLow	ConsistentLow	OverallConsistent	NonImprove	55.41666667	F	-1.247712722	1_under_1stdev	1-->1	MaintainLow	1	1	2	16	1	3	1	4	2	3	4	5	1	4	3	4
instr2	78	C	0.022927761	3_above_mean	78	C	0.258100114	3_above_mean	MaintainHigh	NonImprove	88	B	0.969173517	3_above_mean	93.75	A	1.224872186	4_over_1stdev	90.875	A	1.137347347	4_over_1stdev	Increase	Increase	LaterGain	OverallGain	Improve	86.58333333	B	0.86198502	3_above_mean	3-->3	MaintainHigh	1	1	2	1	3	2	2	2	5	4	5	4	5	5	5	5
instr2	88	B	0.735077924	3_above_mean	84	B	0.634910963	3_above_mean	MaintainHigh	NonImprove	88	B	0.969173517	3_above_mean	92.5	A	1.144387365	4_over_1stdev	90.25	A	1.095730889	4_over_1stdev	Increase	Increase	LaterGain	OverallGain	Improve	88.16666667	B	0.969162178	3_above_mean	3-->3	MaintainHigh	1	1	2	1	1	2	2	4	2	NA	NA	NA	NA	NA	NA	NA
instr2	74	C	-0.261932304	2_below_mean	84	B	0.634910963	3_above_mean	Increase	Improve	92	A	1.229500641	4_over_1stdev	95	A	1.305357007	4_over_1stdev	93.5	A	1.312136471	4_over_1stdev	Increase	Increase	PersistentGain	OverallGain	Improve	90.33333333	A	1.115825657	4_over_1stdev	2-->4	Increase	NA	NA	NA	NA	NA	NA	NA	NA	NA	5	5	1	3	4	5	4
[truncated: 67 more columns]
