# Supplementary material for: Breaking the mold: Study strategies of students who improve their achievement on introductory biology exams
Source: PLoS One. 2023 Jul 3;18(7):e0287313. doi: 10.1371/journal.pone.0287313 (PMC10317239; doi:10.1371/journal.pone.0287313)
Supplement: S4 File — (CSV) [file pone.0287313.s007.csv]

Cohort	Exam1percent	Exam2percent	Exam3percent	Exam4percent	AverageExams234percent
year1	98	96	100	97	97.66666667
year1	62	64	57	61	60.66666667
year1	94	92	95	92	93
year1	90	90	97	96	94.33333333
year1	76	76	65	49	63.33333333
year1	92	92	87	81	86.66666667
year1	100	96	99	91	95.33333333
year1	78	86	75	73	78
year1	88	80	69	80	76.33333333
year1	82	92	91	84	89
year1	76	78	75	76	76.33333333
year1	62	62	57	56	58.33333333
year1	90	92	95	90	92.33333333
year1	74	72	65	71	69.33333333
year1	92	80	81	77	79.33333333
year1	68	66	49	42	52.33333333
year1	88	86	89	84	86.33333333
year1	58	70	43	63	58.66666667
year1	92	78	57	69	68
year1	100	94	95	90	93
year1	96	98	100	97	98.33333333
year1	62	48	59	50	52.33333333
year1	84	88	89	72	83
year1	66	52	75	48	58.33333333
year1	98	98	99	91	96
year1	86	80	91	89	86.66666667
year1	68	54	51	57	54
year1	70	46	37	49	44
year1	38	56	41	38	45
year1	92	88	75	87	83.33333333
year1	70	48	51	55	51.33333333
year1	82	80	85	66	77
year1	98	92	93	97	94
year1	94	80	93	84	85.66666667
year1	92	78	59	56	64.33333333
year1	98	88	91	87	88.66666667
year1	100	96	95	92	94.33333333
year1	86	74	73	72	73
year1	60	66	71	62	66.33333333
year1	88	94	81	85	86.66666667
year1	100	98	100	96	98
year1	88	86	71	74	77
year1	88	82	65	65	70.66666667
year1	70	66	35	42	47.66666667
year1	84	84	83	69	78.66666667
year1	88	94	93	89	92
year1	92	86	91	91	89.33333333
year1	76	80	77	83	80
year1	92	80	85	78	81
year1	60	60	53	45	52.66666667
year1	94	92	83	80	85
year1	82	76	73	72	73.66666667
year1	52	28	49	49	42
year1	84	88	91	86	88.33333333
year1	100	96	100	98	98
year1	94	82	83	86	83.66666667
year1	70	86	79	78	81
year1	56	74	63	54	63.66666667
year1	80	72	55	70	65.66666667
year1	80	74	69	77	73.33333333
year1	84	74	47	53	58
year1	64	48	69	73	63.33333333
year1	96	96	93	97	95.33333333
year1	82	80	99	96	91.66666667
year1	90	84	89	91	88
year1	86	76	65	81	74
year1	96	88	65	84	79
year1	90	94	89	92	91.66666667
year1	88	82	81	76	79.66666667
year1	86	72	67	69	69.33333333
year1	66	62	55	61	59.33333333
year1	78	72	77	78	75.66666667
year1	76	70	65	71	68.66666667
year1	94	90	91	89	90
year1	88	96	79	85	86.66666667
year1	66	52	57	46	51.66666667
year1	78	74	79	74	75.66666667
year1	88	84	79	74	79
year1	68	48	43	44	45
year1	90	92	91	88	90.33333333
year1	88	92	87	75	84.66666667
year1	86	86	81	74	80.33333333
year1	100	98	97	99	98
year1	82	78	65	66	69.66666667
year1	92	70	79	75	74.66666667
year1	94	92	97	96	95
year1	84	78	71	72	73.66666667
year1	84	74	67	72	71
year1	84	62	43	48	51
year1	78	74	71	74	73
year1	86	80	75	72	75.66666667
year1	88	82	85	84	83.66666667
year1	78	74	79	76	76.33333333
year1	88	76	77	73	75.33333333
year1	90	88	85	85	86
year1	62	50	43	39	44
year1	72	54	35	46	45
year1	80	66	61	58	61.66666667
year1	72	76	67	75	72.66666667
year1	60	82	57	64	67.66666667
year1	50	44	47	38	43
year1	32	38	21	NA	29.5
year1	82	58	63	55	58.66666667
year1	72	84	63	70	72.33333333
year1	48	48	51	46	48.33333333
year1	92	92	95	82	89.66666667
year1	72	70	35	49	51.33333333
year1	88	82	93	87	87.33333333
year1	98	98	95	90	94.33333333
year1	58	74	59	57	63.33333333
year1	74	66	75	77	72.66666667
year1	76	66	59	57	60.66666667
year1	90	90	83	85	86
year1	88	90	85	74	83
year1	50	36	45	48	43
year1	76	88	91	87	88.66666667
year1	100	96	97	97	96.66666667
year1	74	66	65	63	64.66666667
year1	82	76	77	69	74
year1	44	58	45	48	50.33333333
year1	66	50	57	54	53.66666667
year1	100	94	99	90	94.33333333
year1	74	80	71	66	72.33333333
year1	80	86	67	78	77
year1	64	76	77	73	75.33333333
year1	94	84	97	80	87
year1	82	74	91	75	80
year1	50	40	31	35	35.33333333
year1	90	86	77	84	82.33333333
year1	98	94	97	87	92.66666667
year1	90	90	79	90	86.33333333
year1	74	78	63	82	74.33333333
year1	82	78	75	77	76.66666667
year1	82	62	69	75	68.66666667
year1	88	90	67	72	76.33333333
year1	82	80	63	75	72.66666667
year1	94	94	95	90	93
year1	100	98	97	92	95.66666667
year1	74	66	67	69	67.33333333
year1	100	92	77	92	87
year1	58	54	73	63	63.33333333
year1	78	64	77	68	69.66666667
year1	92	86	89	80	85
year1	96	94	95	93	94
year1	44	70	49	47	55.33333333
year1	76	62	49	49	53.33333333
year1	98	92	93	96	93.66666667
year1	82	74	79	70	74.33333333
year1	90	84	91	82	85.66666667
year1	68	74	69	62	68.33333333
year1	94	80	97	92	89.66666667
year1	98	96	97	88	93.66666667
year1	86	90	91	85	88.66666667
year1	90	90	97	85	90.66666667
year1	82	68	53	55	58.66666667
year1	86	76	81	73	76.66666667
year1	92	84	87	80	83.66666667
year1	66	64	51	42	52.33333333
year1	82	78	83	85	82
year1	94	88	91	96	91.66666667
year1	70	90	67	72	76.33333333
year1	88	94	65	78	79
year1	74	72	89	80	80.33333333
year1	94	100	93	90	94.33333333
year1	94	84	93	81	86
year1	46	60	53	53	55.33333333
year1	94	84	73	75	77.33333333
year1	62	62	55	57	58
year1	70	60	69	43	57.33333333
year1	96	96	93	97	95.33333333
year1	80	82	77	83	80.66666667
year1	66	68	75	58	67
year1	86	92	85	80	85.66666667
year1	100	100	95	92	95.66666667
year1	94	78	71	84	77.66666667
year1	94	90	79	79	82.66666667
year1	88	94	85	86	88.33333333
year1	94	84	83	84	83.66666667
year1	90	78	77	82	79
year1	86	66	65	65	65.33333333
year1	58	62	39	35	45.33333333
year1	98	74	83	72	76.33333333
year1	80	78	71	66	71.66666667
year1	94	92	87	86	88.33333333
year1	98	94	99	89	94
year1	96	80	91	81	84
year1	94	94	91	95	93.33333333
year1	66	78	73	65	72
year1	66	82	55	67	68
year1	96	94	91	89	91.33333333
year1	94	94	87	85	88.66666667
year1	88	88	81	86	85
year1	72	58	67	78	67.66666667
year1	90	86	91	84	87
year1	80	86	77	73	78.66666667
year1	82	72	67	67	68.66666667
year1	76	76	59	57	64
year1	96	84	79	84	82.33333333
year1	80	84	61	55	66.66666667
year1	84	80	87	84	83.66666667
year1	64	34	43	52	43
year1	100	96	97	94	95.66666667
year1	78	88	69	64	73.66666667
year1	90	76	85	90	83.66666667
year1	70	56	73	70	66.33333333
year1	74	80	69	70	73
year1	100	88	97	96	93.66666667
year1	88	84	79	85	82.66666667
year1	74	80	61	67	69.33333333
year1	72	54	63	55	57.33333333
year1	58	56	57	59	57.33333333
year1	42	40	43	46	43
year1	84	84	89	87	86.66666667
year1	92	90	97	93	93.33333333
year1	76	88	57	76	73.66666667
year1	76	78	53	68	66.33333333
year1	72	74	79	82	78.33333333
year1	80	80	77	75	77.33333333
year1	74	48	41	51	46.66666667
year1	86	80	61	65	68.66666667
year1	100	76	89	71	78.66666667
year1	88	86	91	84	87
year1	90	88	89	78	85
year1	80	92	71	83	82
year1	74	78	77	70	75
year1	86	82	53	64	66.33333333
year1	76	74	71	71	72
year1	80	80	85	79	81.33333333
year1	86	92	81	90	87.66666667
year1	86	90	63	79	77.33333333
year1	98	90	85	91	88.66666667
year1	88	72	67	69	69.33333333
year1	98	84	79	80	81
year1	56	34	43	36	37.66666667
year1	96	98	91	90	93
year1	96	86	95	86	89
year1	92	92	83	87	87.33333333
year1	86	90	91	78	86.33333333
year1	60	56	55	60	57
year1	92	78	81	86	81.66666667
year1	58	62	59	51	57.33333333
year1	88	84	83	89	85.33333333
year1	96	94	93	91	92.66666667
year1	68	68	47	74	63
year1	78	74	67	80	73.66666667
year1	96	94	89	87	90
year1	76	60	43	47	50
year1	50	52	39	47	46
year1	92	88	87	87	87.33333333
year1	84	78	85	80	81
year1	76	76	79	76	77
year1	66	54	75	60	63
year1	100	98	99	89	95.33333333
year1	74	88	93	81	87.33333333
year1	80	80	73	76	76.33333333
year1	86	78	69	78	75
year1	94	78	83	89	83.33333333
year1	78	70	75	76	73.66666667
year1	86	90	89	85	88
year1	96	92	97	89	92.66666667
year1	100	98	96	91	95
year1	86.66667	84	78	78	80
year1	100	88	88	87	87.66666667
year1	84.44444	64	58	61	61
year1	100	84	96	95	91.66666667
year1	64.44444	70	66	65	67
year1	97.77778	80	92	87	86.33333333
year1	84.44444	92	82	88	87.33333333
year1	64.44444	62	70	63	65
year1	100	98	96	90	94.66666667
year1	68.88889	68	58	67	64.33333333
year1	48.88889	46	48	47	47
year1	82.22222	84	78	76	79.33333333
year1	68.88889	68	76	64	69.33333333
year1	82.22222	66	68	67	67
year1	75.55556	70	68	73	70.33333333
year1	60	70	82	66	72.66666667
year1	64.44444	88	72	86	82
year1	64.44444	68	66	69	67.66666667
year1	95.55556	92	90	81	87.66666667
year1	100	94	84	85	87.66666667
year1	95.55556	90	82	83	85
year1	91.11111	80	82	89	83.66666667
year1	75.55556	80	84	85	83
year1	57.77778	56	54	39	49.66666667
year1	77.77778	74	62	66	67.33333333
year1	100	88	92	97	92.33333333
year1	53.33333	60	56	53	56.33333333
year1	73.33333	72	64	74	70
year1	71.11111	78	72	56	68.66666667
year1	93.33333	80	60	76	72
year1	88.88889	92	92	82	88.66666667
year1	55.55556	62	60	42	54.66666667
year1	75.55556	98	88	81	89
year1	51.11111	58	52	46	52
year1	80	94	90	84	89.33333333
year1	66.66667	72	46	66	61.33333333
year1	84.44444	78	82	81	80.33333333
year1	57.77778	68	56	63	62.33333333
year1	73.33333	80	68	70	72.66666667
year1	44.44444	56	48	51	51.66666667
year1	88.88889	92	86	88	88.66666667
year1	66.66667	66	78	65	69.66666667
year1	86.66667	90	86	85	87
year1	88.88889	92	86	78	85.33333333
year1	77.77778	88	86	82	85.33333333
year1	71.11111	70	70	71	70.33333333
year1	75.55556	82	72	73	75.66666667
year1	75.55556	74	74	78	75.33333333
year1	53.33333	54	46	36	45.33333333
year1	93.33333	76	82	72	76.66666667
year1	95.55556	90	100	92	94
year1	73.33333	76	70	71	72.33333333
year1	86.66667	76	78	79	77.66666667
year1	88.88889	88	88	83	86.33333333
year1	93.33333	88	82	91	87
year1	64.44444	62	56	59	59
year1	55.55556	50	34	42	42
year1	66.66667	52	74	69	65
year1	71.11111	66	54	69	63
year1	82.22222	68	66	75	69.66666667
year1	86.66667	86	80	84	83.33333333
year1	100	90	82	94	88.66666667
year1	68.88889	60	50	62	57.33333333
year1	93.33333	98	100	89	95.66666667
year1	66.66667	66	52	46	54.66666667
year1	68.88889	82	76	74	77.33333333
year1	100	84	98	100	94
year1	93.33333	88	80	84	84
year1	80	86	84	78	82.66666667
year1	80	60	76	68	68
year1	75.55556	58	56	68	60.66666667
year1	57.77778	70	42	34	48.66666667
year1	84.44444	90	72	82	81.33333333
year1	75.55556	74	86	72	77.33333333
year1	71.11111	76	68	58	67.33333333
year1	88.88889	96	90	85	90.33333333
year1	80	44	62	NA	53
year1	82.22222	92	86	82	86.66666667
year1	73.33333	66	60	67	64.33333333
year1	75.55556	62	64	57	61
year1	86.66667	88	76	75	79.66666667
year1	66.66667	66	76	70	70.66666667
year1	55.55556	58	50	50	52.66666667
year1	82.22222	92	90	95	92.33333333
year1	86.66667	72	66	76	71.33333333
year1	66.66667	62	76	78	72
year1	97.77778	90	96	91	92.33333333
year1	86.66667	86	82	87	85
year1	68.88889	68	76	65	69.66666667
year1	100	94	92	95	93.66666667
year1	100	98	100	95	97.66666667
year1	80	88	86	82	85.33333333
year1	60	66	64	55	61.66666667
year1	91.11111	80	74	86	80
year1	80	86	90	83	86.33333333
year1	52	48	42	48	46
year1	60	76	64	58	66
year1	68.88889	62	50	58	56.66666667
year1	71.11111	82	64	66	70.66666667
year1	66.66667	62	68	70	66.66666667
year1	60	58	56	54	56
year1	100	100	96	90	95.33333333
year1	100	88	84	86	86
year1	93.33333	80	80	76	78.66666667
year1	68.88889	72	76	81	76.33333333
year1	91.11111	86	82	72	80
year1	93.33333	72	74	81	75.66666667
year1	86.66667	96	92	83	90.33333333
year1	62.22222	58	42	54	51.33333333
year1	73.33333	68	48	63	59.66666667
year1	68.88889	86	46	57	63
year1	68.88889	82	74	75	77
year1	97.77778	90	98	91	93
year1	82.22222	64	70	74	69.33333333
year1	84.44444	86	74	81	80.33333333
year1	100	92	90	95	92.33333333
year1	66.66667	60	64	66	63.33333333
year1	60	60	48	57	55
year1	100	100	100	100	100
year1	93.33333	86	92	84	87.33333333
year1	88.88889	84	78	89	83.66666667
year1	84.44444	90	80	73	81
year1	97.77778	94	90	91	91.66666667
year1	71.11111	68	60	64	64
year1	71.11111	78	74	71	74.33333333
year1	68.88889	62	64	74	66.66666667
year1	88.88889	76	92	87	85
year1	84.44444	94	86	93	91
year1	93.33333	92	98	95	95
year1	88.88889	92	86	90	89.33333333
year1	88.88889	86	70	89	81.66666667
year1	91.11111	98	86	86	90
year1	86.66667	88	92	82	87.33333333
year1	60	56	56	46	52.66666667
year2	66.66666667	68	55.20833333	58.53658537	60.58163957
year2	88.88888889	86	91.66666667	76.82926829	84.83197832
year2	60	78	67.70833333	43.90243902	63.20359079
year2	93.33333333	96	87.5	84.14634146	89.21544715
year2	88.88888889	84	81.25	85.36585366	83.53861789
year2	95.55555556	92	84.375	76.82926829	84.40142276
year2	60	88	82.29166667	73.17073171	81.15413279
year2	86.66666667	78	72.91666667	81.70731707	77.54132791
year2	31.11111111	48	27.08333333	NA	37.54166667
year2	73.33333333	76	60.41666667	60.97560976	65.79742547
year2	77.77777778	90	87.5	81.70731707	86.40243902
year2	91.11111111	94	89.58333333	91.46341463	91.68224932
year2	82.22222222	80	78.125	84.14634146	80.75711382
year2	91.11111111	80	83.33333333	85.36585366	82.899729
year2	84.44444444	82	77.08333333	81.70731707	80.26355014
year2	88.88888889	90	89.58333333	87.80487805	89.12940379
year2	60	60	62.5	56.09756098	59.53252033
year2	88.88888889	92	87.5	87.80487805	89.10162602
year2	42.22222222	56	31.25	34.14634146	40.46544715
year2	64.44444444	76	58.33333333	62.19512195	65.50948509
year2	42.22222222	70	33.33333333	42.68292683	48.67208672
year2	88.88888889	100	91.66666667	89.02439024	93.56368564
year2	73.33333333	96	81.25	93.90243902	90.38414634
year2	55.55555556	80	39.58333333	58.53658537	59.37330623
year2	62.22222222	80	58.33333333	59.75609756	66.0298103
year2	48.88888889	70	45.83333333	28.04878049	47.96070461
year2	77.77777778	72	71.875	81.70731707	75.19410569
year2	88.88888889	58	91.66666667	74.3902439	74.68563686
year2	62.22222222	74	66.66666667	69.51219512	70.0596206
year2	66.66666667	74	83.33333333	68.29268293	75.20867209
year2	73.33333333	72	70.83333333	70.73170732	71.18834688
year2	75.55555556	84	64.58333333	68.29268293	72.29200542
year2	53.33333333	72	54.16666667	58.53658537	61.56775068
year2	55.55555556	42	55.20833333	41.46341463	46.22391599
year2	80	90	89.58333333	81.70731707	87.09688347
year2	91.11111111	94	83.33333333	87.80487805	88.37940379
year2	75.55555556	72	71.875	65.85365854	69.90955285
year2	33.33333333	58	37.5	NA	47.75
year2	44.44444444	58	45.83333333	46.34146341	50.05826558
year2	88.88888889	94	87.5	81.70731707	87.73577236
year2	46.66666667	56	51.04166667	40.24390244	49.0951897
year2	91.11111111	100	89.58333333	95.12195122	94.90176152
year2	77.77777778	80	88.54166667	85.36585366	84.63584011
year2	100	92	95.83333333	84.14634146	90.6598916
year2	86.66666667	94	93.75	89.02439024	92.25813008
year2	93.33333333	84	79.16666667	80.48780488	81.21815718
year2	71.11111111	70	68.75	64.63414634	67.79471545
year2	86.66666667	84	85.41666667	81.70731707	83.70799458
year2	80	94	90.625	85.36585366	89.99695122
year2	91.11111111	96	86.45833333	90.24390244	90.90074526
year2	53.33333333	56	60.41666667	48.7804878	55.06571816
year2	77.77777778	88	85.41666667	80.48780488	84.63482385
year2	77.77777778	96	81.25	86.58536585	87.94512195
year2	60	66	54.16666667	57.31707317	59.16124661
year2	53.33333333	66	72.91666667	57.31707317	65.41124661
year2	86.66666667	96	65.625	90.24390244	83.95630081
year2	44.44444444	50	55.20833333	48.7804878	51.32960705
year2	68.88888889	78	52.08333333	63.41463415	64.49932249
year2	91.11111111	96	93.75	92.68292683	94.14430894
year2	86.66666667	100	91.66666667	86.58536585	92.75067751
year2	95.55555556	86	92.70833333	71.95121951	83.55318428
year2	53.33333333	66	47.91666667	53.65853659	55.85840108
year2	77.77777778	78	75	70.73170732	74.57723577
year2	68.88888889	78	47.91666667	68.29268293	64.73644986
year2	57.77777778	72	47.91666667	39.02439024	52.9803523
year2	73.33333333	80	77.08333333	71.95121951	76.34485095
year2	44.44444444	64	20.83333333	29.26829268	38.03387534
year2	73.33333333	62	54.16666667	58.53658537	58.23441734
year2	75.55555556	72	77.08333333	67.07317073	72.05216802
year2	86.66666667	98	88.54166667	98.7804878	95.10738482
year2	55.55555556	60	60.41666667	52.43902439	57.61856369
year2	86.66666667	100	68.75	92.68292683	87.14430894
year2	86.66666667	100	89.58333333	95.12195122	94.90176152
year2	88.88888889	92	91.66666667	81.70731707	88.45799458
year2	68.88888889	86	79.16666667	71.95121951	79.03929539
year2	77.77777778	92	80.20833333	92.68292683	88.29708672
year2	71.11111111	82	72.91666667	65.85365854	73.5901084
year2	80	84	89.58333333	82.92682927	85.50338753
year2	91.11111111	96	66.66666667	92.68292683	85.11653117
year2	71.11111111	56	60.41666667	68.29268293	61.5697832
year2	42.22222222	66	47.91666667	48.7804878	54.23238482
year2	55.55555556	58	43.75	47.56097561	49.7703252
year2	91.11111111	98	91.66666667	93.90243902	94.52303523
year2	48.88888889	72	47.91666667	39.02439024	52.9803523
year2	95.55555556	98	87.5	89.02439024	91.50813008
year2	73.33333333	62	76.04166667	51.2195122	63.08705962
year2	75.55555556	78	77.08333333	67.07317073	74.05216802
year2	64.44444444	80	37.5	NA	58.75
year2	66.66666667	62	71.875	78.04878049	70.64126016
year2	91.11111111	94	92.70833333	80.48780488	89.0653794
year2	53.33333333	82	63.54166667	59.75609756	68.43258808
year2	55.55555556	70	62.5	48.7804878	60.42682927
year2	62.22222222	76	60.41666667	69.51219512	68.64295393
year2	51.11111111	74	50	37.80487805	53.93495935
year2	88.88888889	88	97.91666667	89.02439024	91.64701897
year2	86.66666667	90	91.66666667	89.02439024	90.2303523
year2	75.55555556	88	87.5	95.12195122	90.20731707
year2	80	92	72.91666667	91.46341463	85.4600271
year2	53.33333333	56	45.83333333	45.12195122	48.98509485
year2	31.11111111	50	39.58333333	NA	44.79166667
year2	86.66666667	92	89.58333333	89.02439024	90.20257453
year2	86.66666667	84	60.41666667	70.73170732	71.71612466
year2	53.33333333	68	68.75	69.51219512	68.75406504
year2	68.88888889	84	68.75	71.95121951	74.9004065
year2	82.22222222	96	66.66666667	79.26829268	80.64498645
year2	66.66666667	82	64.58333333	71.95121951	72.84485095
year2	80	94	89.58333333	91.46341463	91.68224932
year2	73.33333333	72	75	75.6097561	74.20325203
year2	84.44444444	96	85.41666667	100	93.80555556
year2	66.66666667	80	81.25	74.3902439	78.54674797
year2	91.11111111	92	88.54166667	85.36585366	88.63584011
year2	42.22222222	58	52.08333333	46.34146341	52.14159892
year2	88.88888889	100	79.16666667	92.68292683	90.61653117
year2	88.88888889	92	93.75	84.14634146	89.96544715
year2	82.22222222	94	85.41666667	89.02439024	89.4803523
year2	93.33333333	96	83.33333333	89.02439024	89.45257453
year2	84.44444444	92	83.33333333	96.34146341	90.55826558
year2	68.88888889	66	64.58333333	68.29268293	66.29200542
year2	86.66666667	92	91.66666667	90.24390244	91.30352304
year2	93.33333333	82	72.91666667	81.70731707	78.87466125
year2	51.11111111	58	41.66666667	31.70731707	43.79132791
year2	80	84	58.33333333	68.29268293	70.20867209
year2	68.88888889	70	62.5	64.63414634	65.71138211
year2	64.44444444	90	77.08333333	71.95121951	79.67818428
year2	77.77777778	90	85.41666667	82.92682927	86.11449864
year2	86.66666667	90	66.66666667	79.26829268	78.64498645
year2	80	100	95.83333333	84.14634146	93.32655827
year2	71.11111111	82	33.33333333	56.09756098	57.14363144
year2	53.33333333	68	65.625	79.26829268	70.96443089
year2	84.44444444	68	83.33333333	84.14634146	78.49322493
year2	75.55555556	82	70.83333333	75.6097561	76.14769648
year2	91.11111111	92	97.91666667	89.02439024	92.9803523
year2	64.44444444	60	50	35.36585366	48.45528455
year2	62.22222222	90	81.25	79.26829268	83.50609756
year2	80	94	87.5	91.46341463	90.98780488
year2	66.66666667	78	75	74.3902439	75.79674797
year2	73.33333333	78	66.66666667	73.17073171	72.61246612
year2	44.44444444	72	66.66666667	65.85365854	68.17344173
year2	75.55555556	80	64.58333333	NA	72.29166667
year2	73.33333333	66	57.29166667	57.31707317	60.20291328
year2	60	78	68.75	58.53658537	68.42886179
year2	80	100	91.66666667	96.34146341	96.00271003
year2	48.88888889	52	22.91666667	42.68292683	39.1998645
year2	77.77777778	78	70.83333333	76.82926829	75.22086721
year2	57.77777778	76	64.58333333	54.87804878	65.15379404
year2	97.77777778	90	100	80.48780488	90.16260163
year2	71.11111111	84	72.91666667	80.48780488	79.13482385
year2	66.66666667	96	85.41666667	89.02439024	90.14701897
year2	48.88888889	68	39.58333333	40.24390244	49.27574526
year2	93.33333333	94	93.75	86.58536585	91.44512195
year2	71.11111111	NA	72.91666667	64.63414634	68.7754065
year2	62.22222222	78	81.25	79.26829268	79.50609756
year2	88.88888889	94	81.25	89.02439024	88.09146341
year2	91.11111111	82	83.33333333	85.36585366	83.56639566
year2	82.22222222	NA	81.25	64.63414634	72.94207317
year2	73.33333333	68	67.70833333	56.09756098	63.9352981
year2	88.88888889	90	85.41666667	91.46341463	88.9600271
year2	86.66666667	96	89.58333333	84.14634146	89.9098916
year2	75.55555556	88	61.45833333	75.6097561	75.02269648
year2	80	70	47.91666667	50	55.97222222
year2	88.88888889	78	75	67.07317073	73.35772358
year2	64.44444444	76	77.08333333	74.3902439	75.82452575
year2	91.11111111	90	97.91666667	92.68292683	93.53319783
year2	93.33333333	98	93.75	90.24390244	93.99796748
year2	46.66666667	60	39.58333333	45.12195122	48.23509485
year2	82.22222222	74	62.5	75.6097561	70.70325203
year2	73.33333333	68	72.91666667	59.75609756	66.89092141
year2	55.55555556	46	52.08333333	29.26829268	42.45054201
year2	51.11111111	78	70.83333333	59.75609756	69.5298103
year2	71.11111111	68	60.41666667	62.19512195	63.53726287
year2	82.22222222	66	79.16666667	70.73170732	71.96612466
year2	75.55555556	86	87.5	86.58536585	86.69512195
year2	88.88888889	88	57.29166667	71.95121951	72.41429539
year2	64.44444444	50	54.16666667	50	51.38888889
year2	64.44444444	68	77.08333333	69.51219512	71.53184282
year2	73.33333333	76	83.33333333	76.82926829	78.72086721
year2	88.88888889	86	85.41666667	81.70731707	84.37466125
year2	86.66666667	92	90.625	81.70731707	88.11077236
year2	93.33333333	90	95.83333333	91.46341463	92.43224932
year2	75.55555556	88	66.66666667	78.04878049	77.57181572
year2	75.55555556	68	75	70.73170732	71.24390244
year2	82.22222222	76	81.25	65.85365854	74.36788618
year2	57.77777778	76	79.16666667	70.73170732	75.29945799
year2	88.88888889	92	91.66666667	96.34146341	93.33604336
year2	57.77777778	64	33.33333333	54.87804878	50.73712737
year2	42.22222222	48	22.91666667	NA	35.45833333
year2	84.44444444	96	86.45833333	89.02439024	90.49424119
year2	42.22222222	72	39.58333333	47.56097561	53.04810298
year2	80	84	87.5	76.82926829	82.77642276
year2	80	86	77.08333333	86.58536585	83.22289973
year2	91.11111111	90	88.54166667	95.12195122	91.22120596
year2	68.88888889	70	76.04166667	71.95121951	72.66429539
year2	82.22222222	98	85.41666667	93.90243902	92.4397019
year2	100	98	91.66666667	95.12195122	94.9295393
year2	95.55555556	100	100	93.90243902	97.96747967
year2	88.88888889	94	72.91666667	82.92682927	83.28116531
year2	82.22222222	70	56.25	60.97560976	62.40853659
year2	86.66666667	98	79.16666667	73.17073171	83.44579946
year2	68.88888889	88	77.08333333	76.82926829	80.63753388
year2	64.44444444	74	66.66666667	70.73170732	70.46612466
year2	55.55555556	58	52.08333333	41.46341463	50.51558266
year2	86.66666667	96	87.5	87.80487805	90.43495935
year2	57.77777778	62	58.33333333	52.43902439	57.59078591
year2	64.44444444	84	75	68.29268293	75.76422764
year2	57.77777778	76	63.54166667	62.19512195	67.24559621
year2	93.33333333	90	85.41666667	96.34146341	90.58604336
year2	66.66666667	70	62.5	52.43902439	61.64634146
year2	68.88888889	60	52.08333333	57.31707317	56.46680217
year2	53.33333333	76	76.04166667	57.31707317	69.78624661
year2	91.11111111	72	84.375	85.36585366	80.58028455
year2	82.22222222	86	93.75	86.58536585	88.77845528
year2	91.11111111	100	95.83333333	97.56097561	97.79810298
year2	75.55555556	76	54.16666667	56.09756098	62.08807588
year2	62.22222222	62	56.25	57.31707317	58.52235772
year2	82.22222222	80	72.91666667	65.85365854	72.92344173
year2	86.66666667	80	88.54166667	89.02439024	85.8553523
year2	68.88888889	78	54.16666667	63.41463415	65.19376694
year2	71.11111111	68	66.66666667	73.17073171	69.27913279
year2	88.88888889	90	93.75	89.02439024	90.92479675
year2	75.55555556	66	75	73.17073171	71.3902439
year2	84.44444444	88	83.33333333	71.95121951	81.09485095
year2	71.11111111	92	83.33333333	73.17073171	82.83468835
year2	97.77777778	100	87.5	95.12195122	94.20731707
year2	82.22222222	88	83.33333333	70.73170732	80.68834688
year2	62.22222222	54	72.91666667	63.41463415	63.44376694
year2	73.33333333	86	70.83333333	84.14634146	80.32655827
year2	64.44444444	84	54.16666667	50	62.72222222
year2	80	62	100	82.92682927	81.64227642
year2	84.44444444	92	75	70.73170732	79.24390244
year2	73.33333333	94	83.33333333	80.48780488	85.9403794
year2	73.33333333	70	75	70.73170732	71.91056911
year2	62.22222222	72	54.16666667	53.65853659	59.94173442
year2	95.55555556	100	86.45833333	98.7804878	95.07960705
year2	86.66666667	76	77.08333333	71.95121951	75.01151762
year2	60	82	54.16666667	59.75609756	65.30758808
year2	91.11111111	96	100	96.34146341	97.44715447
year2	44.44444444	54	29.16666667	41.46341463	41.54336043
year2	82.22222222	80	83.33333333	87.80487805	83.71273713
year2	88.88888889	78	93.75	90.24390244	87.33130081
year2	75.55555556	90	93.75	87.80487805	90.51829268
year2	71.11111111	64	77.08333333	64.63414634	68.57249322
year2	86.66666667	94	91.66666667	86.58536585	90.75067751
year2	71.11111111	74	45.83333333	59.75609756	59.86314363
year2	40	58	41.66666667	42.68292683	47.4498645
year2	71.11111111	84	62.5	75.6097561	74.03658537
year2	68.88888889	88	64.58333333	71.95121951	74.84485095
year2	37.77777778	56	40.625	32.92682927	43.18394309
year2	71.11111111	74	58.33333333	78.04878049	70.12737127
year2	95.55555556	96	94.79166667	86.58536585	92.45901084
year2	71.11111111	76	75	69.51219512	73.50406504
year2	62.22222222	48	54.16666667	58.53658537	53.56775068
year2	80	78	80.20833333	65.85365854	74.68733062
year2	62.22222222	64	64.58333333	56.09756098	61.5602981
year2	82.22222222	86	85.41666667	85.36585366	85.59417344
year2	57.77777778	60	56.25	52.43902439	56.2296748
year2	95.55555556	72	87.5	85.36585366	81.62195122
year2	64.44444444	82	81.25	58.53658537	73.92886179
year2	93.33333333	96	100	86.58536585	94.19512195
year2	84.44444444	84	87.5	90.24390244	87.24796748
year2	53.33333333	72	50	42.68292683	54.89430894
year3	80	56.4516129	58.46153846	55	56.63771712
year3	85	90.32258065	80	74.16666667	81.49641577
year3	95	93.5483871	92.30769231	93.33333333	93.06313758
year3	90	96.77419355	89.23076923	79.16666667	88.39054315
year3	88.33333333	98.38709677	93.84615385	88.33333333	93.52219465
year3	71.66666667	88.70967742	56.92307692	65	70.21091811
year3	90	91.93548387	92.30769231	86.66666667	90.30328095
year3	83.33333333	95.16129032	89.23076923	82.5	88.96401985
year3	78.33333333	93.5483871	89.23076923	76.66666667	86.481941
year3	86.66666667	98.38709677	96.92307692	95	96.7700579
year3	70	87.09677419	75.38461538	74.16666667	78.88268541
year3	90	98.38709677	95.38461538	95.83333333	96.53501516
year3	70	95.16129032	72.30769231	66.66666667	78.04521643
year3	90	85.48387097	72.30769231	77.5	78.43052109
year3	41.66666667	50	47.69230769	28.33333333	42.00854701
year3	73.33333333	91.93548387	89.23076923	80	87.0554177
year3	88.33333333	79.03225806	81.53846154	85.83333333	82.13468431
year3	85	98.38709677	87.69230769	86.66666667	90.91535704
year3	91.66666667	85.48387097	92.30769231	80.83333333	86.20829887
year3	70	69.35483871	73.84615385	76.66666667	73.28921974
year3	90	88.70967742	75.38461538	70	78.03143093
year3	63.33333333	79.03225806	76.92307692	65.83333333	73.92955611
year3	95	83.87096774	80	88.33333333	84.06810036
year3	96.66666667	93.5483871	95.38461538	84.16666667	91.03322305
year3	85	93.5483871	93.84615385	94.16666667	93.85373587
year3	91.66666667	95.16129032	96.92307692	89.16666667	93.75034464
year3	70	100	78.46153846	80.83333333	86.43162393
year3	93.33333333	83.87096774	87.69230769	83.33333333	84.96553626
year3	33.33333333	61.29032258	50.76923077	44.16666667	52.07540667
year3	88.33333333	98.38709677	93.84615385	90	94.07775021
year3	71.66666667	77.41935484	78.46153846	59.16666667	71.68251999
year3	88.33333333	96.77419355	95.38461538	84.16666667	92.10849187
year3	80	64.51612903	81.53846154	75	73.68486352
year3	70	83.87096774	47.69230769	69.16666667	66.9099807
year3	81.66666667	79.03225806	87.69230769	87.5	84.74152192
year3	68.33333333	69.35483871	76.92307692	84.16666667	76.81486077
year3	81.66666667	87.09677419	78.46153846	76.66666667	80.74165977
year3	75	58.06451613	70.76923077	78.33333333	69.05569341
year3	65	88.70967742	72.30769231	69.16666667	76.72801213
year3	93.33333333	100	96.92307692	91.66666667	96.1965812
year3	98.33333333	100	98.46153846	97.5	98.65384615
year3	76.66666667	83.87096774	84.61538462	72.5	80.32878412
year3	70	66.12903226	76.92307692	65	69.35070306
year3	88.33333333	96.77419355	87.69230769	78.33333333	87.59994486
year3	83.33333333	79.03225806	76.92307692	77.5	77.818445
year3	96.66666667	98.38709677	100	90	96.12903226
year3	90	96.77419355	95.38461538	85.83333333	92.66404742
year3	60	69.35483871	61.53846154	51.66666667	60.8533223
year3	81.66666667	87.09677419	83.07692308	74.16666667	81.44678798
year3	71.66666667	87.09677419	75.38461538	63.33333333	75.2715743
year3	86.66666667	91.93548387	96.92307692	87.5	92.11952026
year3	55	75.80645161	53.84615385	60	63.21753515
year3	63.33333333	90.32258065	80	77.5	82.60752688
year3	70	82.25806452	66.15384615	64.16666667	70.85952578
year3	91.66666667	82.25806452	76.92307692	59.16666667	72.7826027
year3	90	96.77419355	92.30769231	76.66666667	88.58285084
year3	81.66666667	87.09677419	84.61538462	74.16666667	81.95960849
year3	80	85.48387097	80	70	78.49462366
year3	90	93.5483871	95.38461538	91.66666667	93.53322305
year3	70	70.96774194	76.92307692	58.33333333	68.74138406
year3	63.33333333	91.93548387	81.53846154	76.66666667	83.38020403
year3	98.33333333	95.16129032	93.84615385	95	94.66914806
year3	95	93.5483871	90.76923077	89.16666667	91.16142818
year3	73.33333333	87.09677419	87.69230769	71.66666667	82.15191618
year3	31.66666667	29.03225806	32.30769231	30.83333333	30.7244279
year3	70	53.22580645	70.76923077	61.66666667	61.88723463
year3	35	19.35483871	38.46153846	22.5	26.77212572
year3	96.66666667	98.38709677	96.92307692	92.5	95.93672457
year3	91.66666667	98.38709677	96.92307692	83.33333333	92.88116901
year3	73.33333333	88.70967742	81.53846154	77.5	82.58271299
year3	76.66666667	85.48387097	84.61538462	80	83.36641853
year3	56.66666667	50	50.76923077	NA	50.38461538
year3	91.66666667	98.38709677	92.30769231	91.66666667	94.12048525
year3	61.66666667	72.58064516	70.76923077	67.5	70.28329198
year3	41.66666667	56.4516129	60	55.83333333	57.42831541
year3	65	77.41935484	73.84615385	63.33333333	71.53294734
year3	76.66666667	80.64516129	66.15384615	70	72.26633581
year3	76.66666667	83.87096774	64.61538462	71.66666667	73.38433967
year3	85	72.58064516	75.38461538	59.16666667	69.04397574
year3	96.66666667	96.77419355	93.84615385	85.83333333	92.15122691
year3	88.33333333	79.03225806	93.84615385	80.83333333	84.57058175
year3	81.66666667	70.96774194	80	76.66666667	75.8781362
year3	66.66666667	79.03225806	75.38461538	83.33333333	79.25006893
year3	83.33333333	77.41935484	76.92307692	77.5	77.28081059
year3	66.66666667	75.80645161	55.38461538	51.66666667	60.95257789
year3	51.66666667	50	60	57.5	55.83333333
year3	41.66666667	43.5483871	41.53846154	42.5	42.52894955
year3	81.66666667	87.09677419	95.38461538	77.5	86.66046319
year3	48.33333333	48.38709677	43.07692308	39.16666667	43.54356217
year3	71.66666667	72.58064516	56.92307692	55	61.50124069
year3	96.66666667	95.16129032	80	78.33333333	84.49820789
year3	45	75.80645161	49.23076923	37.5	54.17907361
year3	80	85.48387097	90.76923077	75	83.75103391
year3	85	88.70967742	86.15384615	90	88.28784119
year3	85	75.80645161	76.92307692	80.83333333	77.85428729
year3	90	93.5483871	95.38461538	90.83333333	93.25544527
year3	76.66666667	70.96774194	67.69230769	82.5	73.72001654
year3	55	61.29032258	49.23076923	34.16666667	48.22925283
year3	76.66666667	91.93548387	92.30769231	85.83333333	90.02550317
year3	83.33333333	85.48387097	81.53846154	75	80.67411084
year3	95	96.77419355	95.38461538	88.33333333	93.49738076
year3	68.33333333	75.80645161	64.61538462	69.16666667	69.8628343
year3	78.33333333	91.93548387	73.84615385	78.33333333	81.37165702
year3	73.33333333	85.48387097	86.15384615	76.66666667	82.76812793
year3	73.33333333	72.58064516	76.92307692	63.33333333	70.94568514
year3	81.66666667	83.87096774	83.07692308	81.66666667	82.87151916
year3	70	51.61290323	60	44.16666667	51.9265233
year3	91.66666667	75.80645161	90.76923077	77.5	81.35856079
year3	51.66666667	85.48387097	70.76923077	64.16666667	73.47325613
year3	83.33333333	90.32258065	90.76923077	81.66666667	87.58615936
year3	68.33333333	69.35483871	70.76923077	68.33333333	69.48580094
year3	23.33333333	38.70967742	41.53846154	46.66666667	42.30493521
year3	68.33333333	64.51612903	75.38461538	64.16666667	68.02247036
year3	81.66666667	90.32258065	80	69.16666667	79.8297491
year3	68.33333333	90.32258065	66.15384615	75.83333333	77.43658671
year3	46.66666667	66.12903226	64.61538462	57.5	62.74813896
year3	96.66666667	100	96.92307692	95	97.30769231
year3	41.66666667	72.58064516	56.92307692	55.83333333	61.77901847
year3	95	66.12903226	84.61538462	76.66666667	75.80369451
year3	78.33333333	66.12903226	84.61538462	79.16666667	76.63702785
year3	85	91.93548387	92.30769231	85	89.74772539
year3	81.66666667	90.32258065	86.15384615	86.66666667	87.71436449
year3	90	96.77419355	93.84615385	95	95.20678246
year3	96.66666667	95.16129032	90.76923077	81.66666667	89.19906259
year3	93.33333333	91.93548387	93.84615385	95.83333333	93.87165702
year3	83.33333333	79.03225806	84.61538462	76.66666667	80.10476978
year3	95	93.5483871	98.46153846	98.33333333	96.7810863
year3	66.66666667	74.19354839	55.38461538	60	63.19272126
year3	90	88.70967742	89.23076923	90	89.31348222
year3	66.66666667	80.64516129	69.23076923	71.66666667	73.8475324
year3	71.66666667	59.67741935	64.61538462	71.66666667	65.31982355
year3	48.33333333	79.03225806	66.15384615	54.16666667	66.45092363
year3	66.66666667	70.96774194	52.30769231	58.33333333	60.53625586
year3	66.66666667	70.96774194	60	62.5	64.48924731
year3	38.33333333	33.87096774	35.38461538	40.83333333	36.69630549
year3	48.33333333	46.77419355	40	45.83333333	44.20250896
year3	86.66666667	85.48387097	90.76923077	94.16666667	90.1399228
year3	75	79.03225806	75.38461538	69.16666667	74.52784671
year3	93.33333333	93.5483871	92.30769231	87.5	91.11869313
year3	51.66666667	54.83870968	66.15384615	57.5	59.49751861
year3	76.66666667	67.74193548	72.30769231	66.66666667	68.90543149
year3	65	83.87096774	47.69230769	67.5	66.35442514
year3	75	80.64516129	81.53846154	81.66666667	81.28342983
year3	55	82.25806452	81.53846154	80	81.26550868
year3	95	85.48387097	80	83.33333333	82.9390681
year3	78.33333333	70.96774194	72.30769231	78.33333333	73.86958919
year3	60	72.58064516	49.23076923	53.33333333	58.38158258
year3	78.33333333	85.48387097	60	69.16666667	71.55017921
year3	85	90.32258065	72.30769231	81.66666667	81.43231321
year3	78.33333333	72.58064516	70.76923077	69.16666667	70.83884753
year3	73.33333333	85.48387097	83.07692308	75.83333333	81.46470913
year3	45	59.67741935	47.69230769	60	55.78990902
year3	45	58.06451613	58.46153846	60	58.8420182
year3	91.66666667	100	92.30769231	97.5	96.6025641
year3	96.66666667	91.93548387	100	96.66666667	96.20071685
year3	80	93.5483871	83.07692308	88.33333333	88.31954784
year3	55	64.51612903	84.61538462	71.66666667	73.59939344
year3	63.33333333	35.48387097	60	60.83333333	52.10573477
year3	81.66666667	77.41935484	78.46153846	82.5	79.46029777
year3	88.33333333	93.5483871	100	95	96.1827957
year3	48.33333333	70.96774194	80	54.16666667	68.3781362
year3	96.66666667	100	95.38461538	97.5	97.62820513
year3	46.66666667	35.48387097	40	47.5	40.99462366
year3	56.66666667	88.70967742	70.76923077	73.33333333	77.60408051
year3	48.33333333	56.4516129	47.69230769	62.5	55.54797353
year3	80	87.09677419	84.61538462	83.33333333	85.01516405
year3	63.33333333	58.06451613	76.92307692	46.66666667	60.55141991
year3	60	64.51612903	76.92307692	60.83333333	67.42417976
year3	93.33333333	95.16129032	87.69230769	85.83333333	89.56231045
year3	73.33333333	51.61290323	55.38461538	50.83333333	52.61028398
year3	71.66666667	77.41935484	86.15384615	87.5	83.691067
year3	83.33333333	91.93548387	92.30769231	88.33333333	90.8588365
year3	90	90.32258065	89.23076923	84.16666667	87.90667218
year3	93.33333333	95.16129032	90.76923077	85.83333333	90.58795148
year3	43.33333333	56.4516129	53.84615385	51.66666667	53.98814447
year3	68.33333333	66.12903226	86.15384615	83.33333333	78.53873725
year3	95	95.16129032	93.84615385	97.5	95.50248139
year3	96.66666667	96.77419355	96.92307692	95	96.23242349
year3	50	50	66.15384615	52.5	56.21794872
year3	56.66666667	58.06451613	63.07692308	58.33333333	59.82492418
year3	96.66666667	95.16129032	92.30769231	95.83333333	94.43410532
year3	95	100	96.92307692	98.33333333	98.41880342
year3	43.33333333	33.87096774	32.30769231	37.5	34.55955335
year3	70	91.93548387	90.76923077	78.33333333	87.01268266
year3	80	72.58064516	70.76923077	69.16666667	70.83884753
year3	80	96.77419355	86.15384615	80.83333333	87.92045768
year3	71.66666667	85.48387097	83.07692308	76.66666667	81.7424869
year3	93.33333333	95.16129032	86.15384615	88.33333333	89.88282327
year3	83.33333333	93.5483871	87.69230769	87.5	89.5802316
year3	75	79.03225806	69.23076923	68.33333333	72.19878688
year3	95	82.25806452	93.84615385	92.5	89.53473945
year3	88.33333333	95.16129032	89.23076923	77.5	87.29735318
year3	96.66666667	91.93548387	95.38461538	95.83333333	94.38447753
year3	50	77.41935484	55.38461538	70.83333333	67.87910119
year3	85	95.16129032	92.30769231	86.66666667	91.37854977
year3	58.33333333	75.80645161	76.92307692	72.5	75.07650951
year3	63.33333333	67.74193548	63.07692308	64.16666667	64.99517508
year3	96.66666667	98.38709677	98.46153846	100	98.94954508
year3	71.66666667	82.25806452	80	73.33333333	78.53046595
year3	48.33333333	29.03225806	33.84615385	45.83333333	36.23724841
year3	73.33333333	70.96774194	75.38461538	63.33333333	69.89523022
year3	58.33333333	77.41935484	76.92307692	66.66666667	73.66969948
year3	43.33333333	70.96774194	50.76923077	46.66666667	56.13454646
year3	61.66666667	91.93548387	67.69230769	70	76.54259719
year3	51.66666667	46.77419355	44.61538462	45	45.46319272
year3	58.33333333	75.80645161	53.84615385	54.16666667	61.27309071
year3	53.33333333	48.38709677	46.15384615	43.33333333	45.95809209
year3	81.66666667	83.87096774	67.69230769	65	72.18775848
year3	76.66666667	80.64516129	81.53846154	72.5	78.22787428
year3	78.33333333	77.41935484	84.61538462	80	80.67824648
year3	73.33333333	74.19354839	76.92307692	66.66666667	72.59443066
year3	85	90.32258065	83.07692308	76.66666667	83.35539013
year3	90	79.03225806	86.15384615	90	85.06203474
year3	78.33333333	90.32258065	75.38461538	82.5	82.73573201
year3	55	53.22580645	44.61538462	41.66666667	46.50261924
year3	60	72.58064516	75.38461538	65	70.98842018
year3	91.66666667	85.48387097	81.53846154	84.16666667	83.72966639
year3	61.66666667	74.19354839	76.92307692	63.33333333	71.48331955
year3	51.66666667	53.22580645	52.30769231	56.66666667	54.06672181
year3	86.66666667	90.32258065	92.30769231	84.16666667	88.93231321
year3	51.66666667	72.58064516	60	63.33333333	65.3046595
year3	61.66666667	72.58064516	67.69230769	72.5	70.92431762
year3	96.66666667	96.77419355	98.46153846	95.83333333	97.02302178
